# Supplementary material for: Another advantage of multi-locus variable-number tandem repeat analysis that can putatively subdivide enterohemorrhagic Escherichia coli O157 strains into clades by maximum a posteriori estimation
Source: PLoS One. 2023 Mar 30;18(3):e0283684. doi: 10.1371/journal.pone.0283684 (PMC10062581; doi:10.1371/journal.pone.0283684)
Supplement: S1 Table — (XLSX) [file pone.0283684.s002.xlsx]

## Sheet: S1 Table
	S1 Table. Differences in clade classifications of enterohemorrhagic E. coli O157 by Manning et al. [5] and Hirai et al. [4].
	Lineage	Clades defined by Manning et al. [5]	Clades revised by Hirai et al. [4]
	I	1	1
		2	2
		3	3
		4/5	Desendant 4/5
	I/II	4/5	Ancestral 4/5
		6	6
		7	7
		8	8
		9	9
	II	9	Putative 10
		8	Putative 11
		7	12
		4/5	Putative 13
