# Supplementary material for: Another advantage of multi-locus variable-number tandem repeat analysis that can putatively subdivide enterohemorrhagic Escherichia coli O157 strains into clades by maximum a posteriori estimation
Source: PLoS One. 2023 Mar 30;18(3):e0283684. doi: 10.1371/journal.pone.0283684 (PMC10062581; doi:10.1371/journal.pone.0283684)
Supplement: S2 Table — (XLSX) [file pone.0283684.s003.xlsx]

## Sheet: S2 Table
	S2 Table. Details of enterohemorrhagic E. coli O157 strains analyzed in this study, and putative subdivision of these strains into clades by maximum a posteriori (MAP) estimation from multilocus variable-number tandem repeat analysis (MLVA) data.
	Strain	Prefecture	Year	Clade a	Putative clade b	Homoplasy c	Number of tandem repeats at each locus in MLVA d
							EH26-7	EH111-11	EH111-14	EH111-8	EH157-12	EHC-1	EHC-2	EHC-5	EHC-6	O157-3	O157-9	O157-17	O157-19	O157-25	O157-34	O157-36	O157-37
	CEC18001	Chiba	2018	3	3	-	0	2	0	1	4	6	4	10	10	8	12	11	6	5	11	6	8
	CEC18002	Chiba	2018	8	8	-	0	2	0	1	6	12	4	0	0	13	7	4	6	5	9	12	5
	CEC18005	Chiba	2018	8	8	-	0	2	0	1	6	4	4	0	0	10	13	3	7	5	10	8	6
	CEC18008	Chiba	2018	3	3	-	0	2	0	1	4	6	4	10	0	8	13	10	6	5	11	6	8
	CEC18010	Chiba	2018	12	12	3	0	2	0	1	2	13	7	7	0	14	13	4	6	5	9	6	4
	CEC18011	Chiba	2018	7	7	-	0	2	0	1	3	10	5	0	0	4	0	5	8	2	9	8	8
	CEC18026	Chiba	2018	2	2	-	0	2	0	1	4	5	4	0	0	9	12	7	6	8	12	3	6
	CEC18027	Chiba	2018	3	3	-	0	2	0	1	4	7	4	11	0	11	7	6	6	6	12	6	7
	CEC18028	Chiba	2018	3	3	-	0	2	0	1	4	6	4	0	0	6	8	8	5	5	12	6	7
	CEC18029	Chiba	2018	12	7	-	0	2	0	1	2	5	5	0	0	6	16	4	4	5	9	4	16
	CEC18077	Chiba	2018	3	3	2	0	2	0	1	3	6	4	0	0	8	12	7	4	5	12	8	13
	CEC18078	Chiba	2018	3	3	-	0	2	0	1	4	6	4	0	0	6	8	8	5	5	12	6	7
	CEC18088	Chiba	2018	2	2	-	0	2	0	1	4	5	4	0	0	8	12	7	6	8	12	3	2
	CEC18089	Chiba	2018	3	3	-	0	2	0	1	4	6	4	0	0	11	6	7	5	5	12	6	7
	CEC18092	Chiba	2018	8	8	-	0	2	0	1	6	12	4	0	0	15	9	4	7	5	9	9	5
	CEC18097	Chiba	2018	8	8	-	0	2	0	1	6	12	4	0	0	15	9	4	7	5	9	9	5
	CEC18098	Chiba	2018	12	7	7	0	2	0	1	3	9	5	0	0	9	0	3	6	4	9	4	8
	CEC18100	Chiba	2018	12	7	7	0	2	0	1	3	9	5	0	0	9	0	3	6	4	9	4	8
	CEC18102	Chiba	2018	7	7	-	0	2	0	1	4	7	5	0	14	9	8	12	6	2	10	4	9
	CEC18103	Chiba	2018	12	12	7	0	2	0	1	3	9	5	0	0	9	9	3	6	4	9	4	8
	CEC18105	Chiba	2018	8	8	-	0	2	0	1	6	12	4	0	0	15	9	4	7	5	9	9	5
	CEC18107	Chiba	2018	8	8	-	0	2	0	1	6	12	4	0	0	15	9	4	7	5	9	9	5
	CEC18112	Chiba	2018	8	8	-	0	2	0	1	6	12	4	0	0	15	9	4	7	5	9	9	5
	CEC18113	Chiba	2018	7	7	-	0	2	0	1	4	11	5	0	0	4	0	5	7	3	9	6	6
	CEC18114	Chiba	2018	7	7	-	0	2	0	1	4	11	5	0	0	4	0	5	7	3	9	6	6
	CEC18115	Chiba	2018	7	7	-	0	2	0	1	4	11	5	0	0	4	0	5	7	3	9	6	6
	CEC18116	Chiba	2018	8	8	-	0	1	0	1	6	12	4	0	0	15	9	4	7	5	9	9	5
	CEC18117	Chiba	2018	8	8	-	0	2	0	1	6	12	4	0	0	15	9	4	7	5	9	9	5
	CEC18120	Chiba	2018	8	8	-	0	2	0	1	6	12	4	0	0	15	9	4	7	4	9	9	5
	CEC18121	Chiba	2018	7	7	-	0	2	0	1	4	11	5	0	0	4	0	5	7	3	9	6	6
	CEC18126	Chiba	2018	7	7	-	0	2	0	1	4	11	5	0	0	4	0	5	7	3	9	6	6
	CEC18127	Chiba	2018	3	3	-	0	2	0	1	4	6	4	12	0	9	8	7	5	5	12	6	6
	CEC18128	Chiba	2018	12	12	-	0	2	0	1	1	7	5	5	0	7	9	3	5	4	9	7	7
	CEC18129	Chiba	2018	2	2	-	0	2	0	1	4	5	4	3	0	12	21	8	6	6	12	3	8
	CEC18131	Chiba	2018	2	3	-	0	2	0	1	4	5	4	13	0	13	16	8	4	5	11	12	6
	CEC18132	Chiba	2018	8	8	-	0	2	0	1	6	12	4	0	0	15	9	4	7	5	9	9	5
	CEC18135	Chiba	2018	8	8	-	0	2	0	1	6	12	4	0	0	15	9	4	7	5	9	9	5
	CEC18136	Chiba	2018	12	12	-	0	2	0	1	1	7	5	9	0	7	9	3	5	4	9	7	7
	CEC18137	Chiba	2018	8	8	-	0	2	0	1	6	12	4	0	0	15	9	4	7	5	9	9	5
	CEC18139	Chiba	2018	2	2	-	0	2	0	1	4	5	4	0	0	12	19	8	6	6	12	3	7
	CEC18140	Chiba	2018	3	3	-	0	2	0	8	4	6	5	12	0	9	11	7	6	5	11	6	10
	CEC18141	Chiba	2018	8	8	-	0	2	0	1	6	12	4	0	0	15	9	4	7	5	9	9	5
	CEC18142	Chiba	2018	8	8	-	0	2	0	1	6	14	4	0	0	14	5	4	7	6	9	10	6
	CEC18143	Chiba	2018	7	7	-	0	2	0	1	4	11	5	0	0	4	0	5	7	3	9	6	6
	CEC18144	Chiba	2018	8	8	-	0	2	0	1	6	12	4	0	0	15	9	4	7	5	9	9	5
	CEC18145	Chiba	2018	7	7	-	0	2	0	1	4	12	5	0	0	4	0	5	7	3	9	6	5
	CEC18146	Chiba	2018	8	8	-	0	2	0	1	6	12	4	0	0	15	9	4	7	5	9	9	5
	CEC18147	Chiba	2018	2	2	-	0	2	0	1	4	5	4	0	0	9	12	7	6	8	12	3	6
	CEC18148	Chiba	2018	7	7	-	0	2	0	1	4	7	5	0	14	9	8	12	6	2	10	4	9
	CEC18150	Chiba	2018	12	12	-	0	2	0	1	1	7	5	0	0	8	12	3	6	3	9	7	5
	CEC18151	Chiba	2018	3	3	-	0	2	0	1	4	7	4	10	0	11	7	6	6	7	12	6	7
	CEC18152	Chiba	2018	7	7	-	0	2	0	1	4	5	5	0	0	21	10	12	7	2	10	4	7
	CEC18157	Chiba	2018	2	2	-	0	2	0	1	4	4	4	14	18	12	17	8	4	5	11	9	5
	CEC18158	Chiba	2018	12	12	-	0	2	0	1	1	6	8	13	0	0	10	3	7	5	0	8	7
	CEC18160	Chiba	2018	7	7	-	0	2	0	1	4	11	5	0	0	12	11	5	7	5	9	4	6
	CEC18161	Chiba	2018	2	2	-	0	2	0	1	4	4	4	14	18	12	17	8	4	5	11	9	5
	CEC18162	Chiba	2018	3	3	-	0	2	0	1	4	6	4	0	18	10	6	7	5	5	12	6	7
	CEC18163	Chiba	2018	3	3	-	0	2	0	1	3	6	4	2	0	10	11	8	6	5	12	6	2
	CEC18164	Chiba	2018	7	7	-	0	2	0	1	4	5	5	0	0	21	10	12	7	2	10	4	7
	CEC18166	Chiba	2018	2	2	-	0	2	0	1	4	5	4	0	0	12	19	8	6	6	12	3	7
	CEC18167	Chiba	2018	12	12	-	0	2	0	1	1	7	6	7	0	0	9	3	5	4	9	5	8
	CEC18168	Chiba	2018	7	7	-	0	2	0	1	4	11	5	0	0	4	8	6	7	3	9	6	5
	CEC18169	Chiba	2018	7	7	-	0	2	0	1	3	4	5	0	0	4	7	4	10	4	9	12	6
	CEC18170	Chiba	2018	3	3	-	0	2	0	1	5	6	4	0	0	13	5	7	6	6	13	5	7
	CEC18172	Chiba	2018	3	3	-	0	2	0	1	4	6	4	12	0	9	8	7	5	4	12	6	6
	CEC18174	Chiba	2018	3	3	-	0	2	0	1	4	6	4	6	14	10	12	8	6	5	12	6	7
	CEC18175	Chiba	2018	3	3	-	0	2	0	1	4	6	4	12	0	9	9	7	5	4	12	6	6
	CEC18176	Chiba	2018	3	3	-	0	2	0	1	4	6	0	2	0	10	12	8	7	4	13	6	8
	CEC18178	Chiba	2018	8	8	-	0	2	0	1	6	12	5	0	0	11	10	4	7	5	9	11	6
	CEC18179	Chiba	2018	7	7	-	0	2	0	1	4	11	5	0	0	4	0	6	7	3	9	6	6
	CEC18183	Chiba	2018	3	3	-	0	2	0	1	4	6	30	2	0	10	12	8	7	4	13	6	8
	CEC18184	Chiba	2018	3	3	-	0	2	0	1	4	6	30	2	0	10	12	8	7	4	13	6	8
	CEC18185	Chiba	2018	3	3	-	0	2	0	1	4	5	4	14	9	9	13	7	7	5	11	7	8
	CEC18186	Chiba	2018	12	12	-	0	2	0	1	1	7	5	2	0	7	11	3	5	3	11	8	6
	CEC18187	Chiba	2018	8	8	-	0	2	0	1	6	3	4	3	0	17	0	5	8	4	9	9	8
	CEC18189	Chiba	2018	12	12	-	0	2	0	1	1	7	5	13	0	7	11	3	5	3	9	7	6
	CEC18191	Chiba	2018	12	12	-	0	2	0	1	1	7	5	2	0	7	11	3	5	3	11	8	6
	CEC18192	Chiba	2018	2	2	-	0	2	0	1	4	5	4	0	0	9	12	8	6	5	11	10	6
	CEC18203	Chiba	2018	8	8	-	0	2	0	1	6	9	5	0	0	8	8	4	7	5	9	9	6
	CEC18208	Chiba	2018	3	3	2	0	2	0	1	3	6	4	2	0	10	10	7	4	4	11	8	8
	CEC19005	Chiba	2019	8	8	-	0	2	0	1	6	10	4	0	0	15	10	4	6	4	9	12	6
	CEC19006	Chiba	2019	12	12	-	0	2	0	1	1	6	7	0	0	0	9	3	7	5	5	6	8
	CEC19007	Chiba	2019	7	7	-	0	2	0	1	3	11	5	0	0	4	10	4	10	4	9	11	5
	CEC19009	Chiba	2019	7	7	-	0	2	0	1	3	11	5	0	0	4	10	4	10	4	9	11	5
	CEC19011	Chiba	2019	12	12	-	0	2	0	1	2	7	5	0	0	7	10	3	4	4	7	4	7
	CEC19012	Chiba	2019	8	8	-	0	2	0	1	6	9	5	0	0	8	8	4	7	5	9	9	6
	CEC19014	Chiba	2019	12	12	-	0	2	0	1	1	9	6	0	0	0	8	3	5	4	9	5	6
	CEC19016	Chiba	2019	12	12	-	0	2	0	1	1	7	6	0	0	0	14	3	6	4	10	5	6
	CEC19021	Chiba	2019	8	8	-	0	2	0	1	6	10	5	0	0	10	12	4	7	5	9	8	5
	CEC19022	Chiba	2019	12	12	-	0	2	0	1	1	6	7	0	0	0	10	3	7	5	5	6	9
	CEC19024	Chiba	2019	7	7	-	0	2	0	1	4	12	6	0	11	4	0	5	7	3	9	6	8
	CEC19025	Chiba	2019	7	7	-	0	2	0	1	4	12	6	0	11	4	0	5	7	3	9	6	8
	CEC19026	Chiba	2019	3	3	-	0	2	0	1	4	6	4	0	0	10	6	7	5	5	12	6	7
	CEC19027	Chiba	2019	12	12	-	0	2	0	1	2	7	5	0	0	11	11	4	6	3	12	6	8
	CEC19028	Chiba	2019	2	2	-	0	2	0	1	4	5	4	0	0	9	12	7	6	9	12	3	6
	CEC19029	Chiba	2019	12	12	-	0	2	0	1	1	6	6	7	0	0	11	3	5	5	9	5	8
	CEC19032	Chiba	2019	7	12	12	0	2	0	1	2	5	6	0	0	2	0	3	11	4	10	5	5
	CEC19036 e	Chiba	2019	2	3	3	0	2	0	1	4	6	4	7	16	10	8	6	6	5	12	6	7
	CEC19041	Chiba	2019	12	12	8	0	2	0	1	2	6	5	0	0	7	9	5	7	5	9	9	7
	CEC19042	Chiba	2019	2	2	-	0	2	0	1	4	5	4	0	0	9	11	8	6	3	12	5	6
	CEC19044	Chiba	2019	7	7	-	0	2	0	1	4	11	5	0	0	4	0	6	7	3	9	6	5
	CEC19047	Chiba	2019	12	12	-	0	2	0	1	1	6	7	0	0	0	9	3	7	3	5	6	9
	CEC19050	Chiba	2019	12	12	-	0	2	0	1	1	6	7	0	0	0	10	3	6	4	9	5	13
	CEC19051	Chiba	2019	12	12	-	0	2	0	1	1	6	7	0	0	0	10	4	7	5	5	6	6
	CEC19057	Chiba	2019	2	2	-	0	2	0	1	4	5	4	0	0	9	12	7	6	7	12	3	6
	CEC19059	Chiba	2019	7	7	-	0	2	0	1	4	6	5	0	0	5	11	7	7	4	9	4	8
	CEC19060	Chiba	2019	12	12	-	0	2	0	1	1	7	5	0	0	7	8	3	5	3	8	7	6
	CEC19061	Chiba	2019	2	2	-	0	2	0	1	4	5	4	0	19	9	12	7	6	8	12	3	6
	CEC19095	Chiba	2019	2	2	-	0	2	0	1	4	5	4	0	0	8	12	7	6	8	12	3	7
	CEC19096	Chiba	2019	2	2	-	0	2	0	1	6	5	4	0	0	8	12	7	6	8	12	3	7
	CEC19097	Chiba	2019	8	8	-	0	2	0	1	4	14	4	0	0	14	5	4	7	6	9	10	6
	CEC19103	Chiba	2019	2	2	-	0	2	0	1	4	5	4	0	19	9	12	7	6	8	12	3	6
	CEC19108	Chiba	2019	2	2	-	0	2	0	1	4	5	4	0	0	9	12	7	6	8	12	3	6
	CEC19109	Chiba	2019	2	2	-	0	2	0	1	4	5	4	0	0	9	12	7	6	8	12	3	6
	CEC19110	Chiba	2019	2	2	-	0	2	0	1	4	5	4	0	0	9	11	8	6	3	12	5	6
	CEC19117	Chiba	2019	12	12	-	0	2	0	1	1	8	5	0	0	7	13	3	5	3	9	6	6
	CEC19118	Chiba	2019	7	7	-	0	2	0	1	4	10	5	0	0	4	0	5	7	3	9	6	5
	CEC19119	Chiba	2019	3	3	-	0	2	0	1	4	6	3	0	0	9	8	7	6	5	12	6	8
	CEC19121	Chiba	2019	12	12	-	0	2	0	1	1	8	5	0	0	11	11	3	5	3	11	7	7
	CEC19124	Chiba	2019	7	7	2	0	2	0	1	3	9	8	0	0	13	14	11	7	3	10	4	4
	CEC19125	Chiba	2019	8	8	-	0	2	0	1	6	9	5	0	6	6	10	4	7	5	9	10	6
	CEC19127	Chiba	2019	8	8	-	0	2	0	1	6	12	5	0	0	9	11	5	7	5	9	9	6
	CEC19129	Chiba	2019	3	3	-	0	2	0	1	4	6	4	7	0	14	10	7	6	5	12	7	6
	CEC19132	Chiba	2019	3	3	-	0	2	0	1	4	7	4	10	10	11	7	6	6	7	12	6	7
	CEC19133	Chiba	2019	7	7	-	0	2	0	1	4	6	5	0	0	5	11	8	7	4	9	4	10
	CEC19137	Chiba	2019	7	7	2	0	2	0	1	3	8	9	0	0	17	10	8	7	3	12	4	5
	CEC19138	Chiba	2019	3	3	-	0	2	0	1	4	8	4	10	0	10	8	5	6	5	12	6	7
	CEC19139	Chiba	2019	7	7	-	0	2	0	1	4	11	5	0	0	12	5	5	5	3	9	4	4
	CEC19142 e	Chiba	2019	12	3	3	0	2	0	1	4	6	4	7	0	10	11	8	6	5	11	6	6
	CEC19143	Chiba	2019	12	12	-	0	2	0	1	1	6	7	12	0	0	11	3	7	5	5	8	7
	CEC19145	Chiba	2019	8	8	-	0	2	0	1	7	8	4	0	0	16	11	4	7	5	9	4	10
	CEC19146	Chiba	2019	12	12	-	0	2	0	1	1	7	6	7	0	0	10	3	5	4	9	5	7
	CEC19151	Chiba	2019	8	8	3	0	2	0	1	6	4	4	0	0	16	6	5	5	5	9	5	3
	CEC19152	Chiba	2019	8	8	-	0	2	0	1	7	8	4	0	0	15	11	4	7	5	9	4	9
	CEC19153	Chiba	2019	7	7	-	0	2	0	1	4	12	6	0	0	4	0	5	7	3	9	6	5
	CEC19154	Chiba	2019	8	8	-	0	2	0	1	6	12	5	0	11	9	11	5	7	5	9	9	6
	1744 e	Yamagata	2002	2	3	-	0	2	0	1	4	5	4	12	0	8	11	6	6	5	11	6	8
	1766	Yamagata	2002	3	3	-	0	2	0	1	3	6	4	0	0	9	10	7	4	5	11	8	8
	1814	Yamagata	2002	3	3	-	0	2	0	1	4	6	4	0	0	10	11	7	6	5	10	6	5
	1816	Yamagata	2002	3	3	-	0	2	0	1	4	6	4	11	0	11	17	8	6	4	11	10	7
	1820	Yamagata	2002	2	2	-	0	2	0	1	4	5	4	0	0	9	11	8	4	5	11	11	8
	1824	Yamagata	2002	7	7	-	0	2	0	1	3	10	4	0	0	12	0	3	5	4	9	4	11
	1828	Yamagata	2002	8	8	-	0	2	0	1	6	3	4	0	0	24	10	6	8	3	9	8	11
	1830	Yamagata	2002	3	3	-	0	2	0	1	3	6	4	0	0	9	10	7	4	5	11	8	8
	1832	Yamagata	2002	3	3	-	0	2	0	1	4	6	4	11	0	11	17	8	6	4	11	10	7
	1838	Yamagata	2002	3	3	-	0	2	0	1	4	6	4	11	12	11	16	8	6	4	11	10	7
	1844	Yamagata	2002	3	3	-	0	2	0	1	3	6	4	0	0	9	10	7	4	5	11	8	8
	1854	Yamagata	2002	2	2	-	0	2	0	1	4	5	4	0	0	10	9	8	4	5	11	10	7
	1862	Yamagata	2002	2	2	-	0	2	0	1	4	5	4	0	0	17	17	8	6	5	11	13	7
	1868	Yamagata	2002	3	3	-	0	2	0	1	3	6	4	0	0	9	13	7	4	5	11	10	8
	1880	Yamagata	2002	8	8	-	0	2	0	1	6	3	4	0	0	23	10	6	8	3	9	0	10
	1888	Yamagata	2002	8	8	-	0	2	0	1	6	13	4	0	0	7	15	4	7	5	9	9	6
	1898	Yamagata	2002	3	3	-	0	2	0	1	4	6	4	0	0	9	12	6	6	5	12	6	7
	1906	Yamagata	2002	3	3	-	0	2	0	1	3	6	4	0	0	9	10	7	4	5	11	8	8
	1910 e	Yamagata	2002	6	12	-	0	2	0	1	4	8	6	0	0	14	8	7	5	3	11	7	4
	1916	Yamagata	2002	2	2	-	0	2	0	1	4	5	4	0	0	10	16	7	6	3	12	9	7
	1918	Yamagata	2002	7	7	-	0	2	0	1	3	10	4	6	0	12	0	3	5	4	9	4	11
	1922 e	Yamagata	2002	2	3	-	0	2	0	1	4	5	4	0	0	9	13	7	7	5	12	10	8
	1930	Yamagata	2002	2	2	-	0	2	0	1	4	5	4	0	0	10	16	7	6	3	12	9	7
	1932	Yamagata	2002	2	2	-	0	2	0	1	4	5	4	0	0	10	16	8	6	4	12	10	8
	1997	Yamagata	2003	8	8	-	0	2	0	1	6	3	4	0	0	24	10	6	8	4	9	0	10
	2027	Yamagata	2003	3	3	-	0	2	0	1	4	5	4	0	0	10	11	7	6	5	12	6	7
	2031 e	Yamagata	2003	2	3	-	0	2	0	1	4	5	4	13	0	11	11	11	5	5	11	10	9
	2033	Yamagata	2003	3	3	-	0	2	0	1	3	6	4	0	0	10	10	7	4	5	11	8	8
	2073	Yamagata	2003	3	3	-	0	2	0	1	4	6	4	0	0	9	11	7	6	5	12	6	6
	2075	Yamagata	2003	3	3	-	0	2	0	1	4	6	4	0	0	10	11	7	6	5	12	6	5
	2079	Yamagata	2003	2	2	-	0	2	0	1	4	5	4	0	0	9	14	7	6	4	12	10	6
	2083 e	Yamagata	2003	6	12	-	0	2	0	1	4	9	6	0	0	6	15	5	7	5	10	9	4
	2149 e	Yamagata	2003	1	2	-	0	2	0	1	4	5	4	2	0	12	5	8	4	5	11	10	10
	2191	Yamagata	2003	2	2	-	0	2	0	1	4	5	4	3	0	10	13	7	6	5	12	10	8
	2220	Yamagata	2004	8	8	-	0	2	0	1	6	2	4	0	0	22	2	6	8	4	9	0	16
	2244 e	Yamagata	2004	Des 4/5 f	3	-	0	4	0	1	4	5	4	0	0	8	7	9	3	4	10	12	7
	2246	Yamagata	2004	3	3	-	0	2	0	1	4	5	4	13	0	11	18	7	6	7	12	6	7
	2256	Yamagata	2004	3	3	-	0	2	0	1	4	6	4	0	0	9	11	7	6	5	12	6	6
	2273 e	Yamagata	2004	2	3	-	0	2	0	1	4	5	4	2	0	8	7	9	2	4	12	12	7
	2275	Yamagata	2004	2	2	-	0	2	0	1	4	6	4	0	0	8	11	7	6	5	10	6	5
	2279 e	Yamagata	2004	7	12	-	0	2	0	1	4	9	5	0	0	16	11	3	9	6	11	4	4
	2281	Yamagata	2004	2	2	-	0	2	0	1	4	6	4	0	0	8	11	7	6	5	10	6	5
	2283 e	Yamagata	2005	3	2	-	0	2	0	1	1	6	4	0	0	9	11	7	6	3	12	7	5
	2293	Yamagata	2005	12	12	-	0	2	0	1	1	8	6	0	0	0	9	3	6	4	9	5	6
	2295	Yamagata	2005	12	12	-	0	2	0	1	1	7	5	0	0	0	14	2	6	4	9	5	7
	2315	Yamagata	2005	12	12	-	0	2	0	1	1	6	6	2	0	0	11	3	7	6	6	6	7
	2367 e	Yamagata	2005	6	12	-	0	2	0	4	1	9	6	0	0	6	13	5	7	5	10	5	7
	2369	Yamagata	2005	12	12	-	0	2	0	3	1	5	5	0	0	11	0	3	5	5	9	4	11
	2371	Yamagata	2005	3	3	-	0	2	8	1	3	6	4	0	0	9	10	7	4	5	11	8	8
	2377	Yamagata	2005	3	3	-	0	2	8	1	3	6	4	0	0	9	10	7	4	5	11	8	8
	2381	Yamagata	2005	3	3	-	0	2	8	1	3	6	4	0	0	9	10	7	4	5	11	8	8
	2415	Yamagata	2006	3	3	-	0	2	0	1	4	6	4	0	0	10	11	7	6	5	12	6	5
	2425	Yamagata	2006	3	3	-	0	2	0	1	4	6	4	0	0	9	11	7	6	5	12	6	6
	2443 e	Yamagata	2006	8	12	-	0	2	0	1	6	7	4	0	0	7	10	3	5	4	10	0	8
	2445 e	Yamagata	2006	6	12	-	0	2	0	1	4	8	6	0	0	6	11	4	6	3	10	7	2
	2455	Yamagata	2006	8	8	-	0	2	0	1	4	15	4	0	0	18	20	4	7	3	9	8	6
	2459	Yamagata	2006	3	3	-	0	2	0	1	3	6	4	0	0	9	10	7	4	5	11	7	7
	2469	Yamagata	2006	7	7	-	0	2	0	1	3	5	5	0	0	4	0	5	7	3	9	7	6
	2477	Yamagata	2006	2	2	-	0	2	0	1	4	6	4	0	0	8	11	7	6	5	10	6	5
	2479	Yamagata	2006	3	3	-	0	2	0	1	4	6	4	0	0	9	11	7	7	5	12	6	5
	2481	Yamagata	2006	12	12	-	0	2	0	1	1	8	6	0	0	0	5	3	6	4	9	3	4
	2485	Yamagata	2006	3	3	-	0	2	0	1	4	6	4	0	0	9	11	7	7	5	12	6	5
	2489	Yamagata	2006	3	3	-	0	2	0	1	4	6	4	0	0	9	12	7	6	5	12	6	6
	2495	Yamagata	2006	3	3	-	0	2	0	1	3	6	4	0	0	9	10	7	4	5	11	8	7
	2497	Yamagata	2006	2	2	-	0	2	0	1	4	5	4	0	0	13	16	7	4	5	11	11	6
	2507	Yamagata	2007	7	7	-	0	2	0	1	4	12	5	0	0	13	13	5	6	4	9	4	6
	2509	Yamagata	2007	3	3	-	0	2	0	1	4	6	4	0	0	9	11	7	7	5	12	6	5
	2513	Yamagata	2007	3	3	-	0	2	0	1	4	6	4	0	0	9	11	7	7	5	12	6	5
	2515	Yamagata	2007	7	7	-	0	2	0	1	4	6	5	0	0	14	10	8	7	4	12	4	10
	2518	Yamagata	2007	3	3	-	0	2	0	1	4	6	4	0	0	10	11	7	6	5	12	6	5
	2521	Yamagata	2007	3	3	-	0	2	0	1	4	6	4	0	0	10	11	7	6	5	12	6	5
	2527	Yamagata	2007	7	7	-	0	2	0	1	4	13	5	0	0	4	16	4	9	6	9	4	3
	2529	Yamagata	2007	2	2	-	0	2	0	1	4	5	4	0	0	10	16	7	4	5	11	11	6
	2531 e	Yamagata	2007	3	2	-	0	2	0	1	4	6	4	0	0	9	11	7	6	5	12	6	5
	2535	Yamagata	2007	8	8	-	0	2	0	1	7	11	4	0	0	16	16	3	7	5	9	6	0
	2537	Yamagata	2007	2	2	-	0	2	0	1	4	5	4	0	0	13	18	4	4	5	11	11	5
	2635	Yamagata	2007	8	8	-	0	2	0	1	7	11	4	0	0	16	15	3	7	5	9	6	7
	2639	Yamagata	2007	2	2	-	0	2	0	1	4	5	4	0	0	10	14	7	6	8	13	3	6
	2649	Yamagata	2007	7	7	-	0	2	0	1	4	12	5	0	0	4	0	5	6	3	9	6	5
	2657	Yamagata	2007	7	7	-	0	2	0	1	4	8	5	0	0	20	7	7	6	3	10	5	6
	2659	Yamagata	2007	3	3	-	0	2	0	1	4	6	4	0	0	9	10	7	6	5	12	6	6
	a Subdivision into clades using single nucleotide polymorphism analysis and lineage-specific polymorphism assay-6 (LSPA-6) [4].
	b Putative subdivision into clades by MAP estimation based on MLVA data.
	c In a minimum spanning tree (MST; Fig. 1), a strain was away from other strains in the same clade as the strain and was neighboring or included in a cluster of a clade to which the strain does not belong. In this case, the value in the "Homoplasy" column of this Supplementary Table indicates the number of clades in the cluster.
	d "0" indicates a lack of amplification by multiplex PCR in MLVA.
	e Strain that was subdivided incorrectly by MAP estimation according to MLVA data.
	f Descendant clade 4/5.
