# Supplementary material for: Another advantage of multi-locus variable-number tandem repeat analysis that can putatively subdivide enterohemorrhagic Escherichia coli O157 strains into clades by maximum a posteriori estimation
Source: PLoS One. 2023 Mar 30;18(3):e0283684. doi: 10.1371/journal.pone.0283684 (PMC10062581; doi:10.1371/journal.pone.0283684)
Supplement: S3 Table — (XLSX) [file pone.0283684.s004.xlsx]

## Sheet: S3 Table
	S3 Table. Distribution rates of the numbers of tandem repeats (TRs) in each locus of a multilocus variable-number tandem repeat analysis (MLVA) for each major clade of enterohemorrhagic E. coli O157 strains isolated in Chiba prefecture.
	Number of TRs	Clade	Distribution rate of the number of TRs in each locus of MLVA a
			EH26-7	EH111-11	EH111-14	EH111-8	EH157-12	EHC-1	EHC-2	EHC-5	EHC-6	O157-3	O157-9	O157-17	O157-19	O157-25	O157-34	O157-36	O157-37
	0	2	1	0	1	0	0	0	0	0.761905	0.761905	0	0	0	0	0	0	0	0
	1	2	0	0	0	1	0	0	0	0	0	0	0	0	0	0	0	0	0
	2	2	0	1	0	0	0	0	0	0	0	0	0	0	0	0	0	0	0.047619
	3	2	0	0	0	0	0	0	0	0.047619	0	0	0	0	0	0.0952381	0	0.666667	0
	4	2	0	0	0	0	0.952381	0.0952381	1	0	0	0	0	0	0.142857	0	0	0	0
	5	2	0	0	0	0	0	0.857143	0	0	0	0	0	0	0	0.238095	0	0.0952381	0.0952381
	6	2	0	0	0	0	0.047619	0.047619	0	0	0	0	0	0.047619	0.857143	0.142857	0	0.047619	0.571429
	7	2	0	0	0	0	0	0	0	0.047619	0	0	0	0.52381	0	0.047619	0	0	0.238095
	8	2	0	0	0	0	0	0	0	0	0	0.142857	0.047619	0.428571	0	0.428571	0	0	0.047619
	9	2	0	0	0	0	0	0	0	0	0	0.52381	0	0	0	0.047619	0	0.0952381	0
	10	2	0	0	0	0	0	0	0	0	0	0.047619	0	0	0	0	0	0.047619	0
	11	2	0	0	0	0	0	0	0	0	0	0	0.0952381	0	0	0	0.190476	0	0
	12	2	0	0	0	0	0	0	0	0	0	0.238095	0.571429	0	0	0	0.809524	0.047619	0
	13	2	0	0	0	0	0	0	0	0.047619	0	0.047619	0	0	0	0	0	0	0
	14	2	0	0	0	0	0	0	0	0.0952381	0	0	0	0	0	0	0	0	0
	15	2	0	0	0	0	0	0	0	0	0	0	0	0	0	0	0	0	0
	16	2	0	0	0	0	0	0	0	0	0.047619	0	0.047619	0	0	0	0	0	0
	17	2	0	0	0	0	0	0	0	0	0	0	0.0952381	0	0	0	0	0	0
	18	2	0	0	0	0	0	0	0	0	0.0952381	0	0	0	0	0	0	0	0
	19	2	0	0	0	0	0	0	0	0	0.0952381	0	0.0952381	0	0	0	0	0	0
	20	2	0	0	0	0	0	0	0	0	0	0	0	0	0	0	0	0	0
	21	2	0	0	0	0	0	0	0	0	0	0	0.047619	0	0	0	0	0	0
	22	2	0	0	0	0	0	0	0	0	0	0	0	0	0	0	0	0	0
	23	2	0	0	0	0	0	0	0	0	0	0	0	0	0	0	0	0	0
	24	2	0	0	0	0	0	0	0	0	0	0	0	0	0	0	0	0	0
	25	2	0	0	0	0	0	0	0	0	0	0	0	0	0	0	0	0	0
	26	2	0	0	0	0	0	0	0	0	0	0	0	0	0	0	0	0	0
	27	2	0	0	0	0	0	0	0	0	0	0	0	0	0	0	0	0	0
	28	2	0	0	0	0	0	0	0	0	0	0	0	0	0	0	0	0	0
	29	2	0	0	0	0	0	0	0	0	0	0	0	0	0	0	0	0	0
	30	2	0	0	0	0	0	0	0	0	0	0	0	0	0	0	0	0	0
	31	2	0	0	0	0	0	0	0	0	0	0	0	0	0	0	0	0	0
	32	2	0	0	0	0	0	0	0	0	0	0	0	0	0	0	0	0	0
	33	2	0	0	0	0	0	0	0	0	0	0	0	0	0	0	0	0	0
	34	2	0	0	0	0	0	0	0	0	0	0	0	0	0	0	0	0	0
	35	2	0	0	0	0	0	0	0	0	0	0	0	0	0	0	0	0	0
	36	2	0	0	0	0	0	0	0	0	0	0	0	0	0	0	0	0	0
	37	2	0	0	0	0	0	0	0	0	0	0	0	0	0	0	0	0	0
	38	2	0	0	0	0	0	0	0	0	0	0	0	0	0	0	0	0	0
	39	2	0	0	0	0	0	0	0	0	0	0	0	0	0	0	0	0	0
	40	2	0	0	0	0	0	0	0	0	0	0	0	0	0	0	0	0	0
	0	3	1	0	1	0	0	0	0.0384615	0.307692	0.807692	0	0	0	0	0	0	0	0
	1	3	0	0	0	0.961538	0	0	0	0	0	0	0	0	0	0	0	0	0
	2	3	0	1	0	0	0	0	0	0.192308	0	0	0	0	0	0	0	0	0.0384615
	3	3	0	0	0	0	0.115385	0	0.0384615	0	0	0	0	0	0	0	0	0	0
	4	3	0	0	0	0	0.846154	0	0.807692	0	0	0	0	0	0.0769231	0.230769	0	0	0
	5	3	0	0	0	0	0.0384615	0.0384615	0.0384615	0	0	0	0.0384615	0.0384615	0.307692	0.615385	0	0.0384615	0
	6	3	0	0	0	0	0	0.807692	0	0.0384615	0	0.0769231	0.115385	0.115385	0.461538	0.0769231	0	0.807692	0.153846
	7	3	0	0	0	0	0	0.115385	0	0.0384615	0	0	0.115385	0.5	0.153846	0.0769231	0	0.0769231	0.423077
	8	3	0	0	0	0.0384615	0	0.0384615	0	0	0	0.115385	0.230769	0.269231	0	0	0	0.0769231	0.307692
	9	3	0	0	0	0	0	0	0	0	0.0384615	0.230769	0.0384615	0	0	0	0	0	0
	10	3	0	0	0	0	0	0	0	0.192308	0.0769231	0.346154	0.0769231	0.0384615	0	0	0	0	0.0384615
	11	3	0	0	0	0	0	0	0	0.0384615	0	0.153846	0.0769231	0.0384615	0	0	0.192308	0	0
	12	3	0	0	0	0	0	0	0	0.153846	0	0	0.230769	0	0	0	0.653846	0	0
	13	3	0	0	0	0	0	0	0	0	0	0.0384615	0.0769231	0	0	0	0.153846	0	0.0384615
	14	3	0	0	0	0	0	0	0	0.0384615	0.0384615	0.0384615	0	0	0	0	0	0	0
	15	3	0	0	0	0	0	0	0	0	0	0	0	0	0	0	0	0	0
	16	3	0	0	0	0	0	0	0	0	0	0	0	0	0	0	0	0	0
	17	3	0	0	0	0	0	0	0	0	0	0	0	0	0	0	0	0	0
	18	3	0	0	0	0	0	0	0	0	0.0384615	0	0	0	0	0	0	0	0
	19	3	0	0	0	0	0	0	0	0	0	0	0	0	0	0	0	0	0
	20	3	0	0	0	0	0	0	0	0	0	0	0	0	0	0	0	0	0
	21	3	0	0	0	0	0	0	0	0	0	0	0	0	0	0	0	0	0
	22	3	0	0	0	0	0	0	0	0	0	0	0	0	0	0	0	0	0
	23	3	0	0	0	0	0	0	0	0	0	0	0	0	0	0	0	0	0
	24	3	0	0	0	0	0	0	0	0	0	0	0	0	0	0	0	0	0
	25	3	0	0	0	0	0	0	0	0	0	0	0	0	0	0	0	0	0
	26	3	0	0	0	0	0	0	0	0	0	0	0	0	0	0	0	0	0
	27	3	0	0	0	0	0	0	0	0	0	0	0	0	0	0	0	0	0
	28	3	0	0	0	0	0	0	0	0	0	0	0	0	0	0	0	0	0
	29	3	0	0	0	0	0	0	0	0	0	0	0	0	0	0	0	0	0
	30	3	0	0	0	0	0	0	0.0769231	0	0	0	0	0	0	0	0	0	0
	31	3	0	0	0	0	0	0	0.0769231	0	0	0	0	0	0	0	0	0	0
	32	3	0	0	0	0	0	0	0	0	0	0	0	0	0	0	0	0	0
	33	3	0	0	0	0	0	0	0	0	0	0	0	0	0	0	0	0	0
	34	3	0	0	0	0	0	0	0	0	0	0	0	0	0	0	0	0	0
	35	3	0	0	0	0	0	0	0	0	0	0	0	0	0	0	0	0	0
	36	3	0	0	0	0	0	0	0	0	0	0	0	0	0	0	0	0	0
	37	3	0	0	0	0	0	0	0	0	0	0	0	0	0	0	0	0	0
	38	3	0	0	0	0	0	0	0	0	0	0	0	0	0	0	0	0	0
	39	3	0	0	0	0	0	0	0	0	0	0	0	0	0	0	0	0	0
	40	3	0	0	0	0	0	0	0	0	0	0	0	0	0	0	0	0	0
	0	7	1	0	1	0	0	0	0	1	0.862069	0	0.517241	0	0	0	0	0	0
	1	7	0	0	0	1	0	0	0	0	0	0	0	0	0	0	0	0	0
	2	7	0	1	0	0	0.0344828	0	0	0	0	0.0344828	0	0	0	0.172414	0	0	0
	3	7	0	0	0	0	0.206897	0	0	0	0	0	0	0.0344828	0	0.586207	0	0	0
	4	7	0	0	0	0	0.758621	0.0344828	0	0	0	0.62069	0	0.103448	0	0.206897	0	0.344828	0.0689655
	5	7	0	0	0	0	0	0.103448	0.793103	0	0	0.0689655	0.0344828	0.482759	0.0344828	0.0344828	0	0.0344828	0.310345
	6	7	0	0	0	0	0	0.0689655	0.137931	0	0	0	0	0.103448	0.0689655	0	0	0.482759	0.310345
	7	7	0	0	0	0	0	0.0689655	0	0	0	0	0.0344828	0.0344828	0.724138	0	0	0	0.0689655
	8	7	0	0	0	0	0	0.0344828	0.0344828	0	0	0	0.103448	0.0689655	0.0344828	0	0	0.0344828	0.137931
	9	7	0	0	0	0	0	0.0344828	0.0344828	0	0	0.0689655	0	0	0	0	0.758621	0	0.0689655
	10	7	0	0	0	0	0	0.0689655	0	0	0	0	0.172414	0	0.103448	0	0.206897	0	0.0344828
	11	7	0	0	0	0	0	0.448276	0	0	0.0689655	0	0.103448	0.0344828	0.0344828	0	0	0.0689655	0
	12	7	0	0	0	0	0	0.137931	0	0	0	0.0689655	0	0.137931	0	0	0.0344828	0.0344828	0
	13	7	0	0	0	0	0	0	0	0	0	0.0344828	0	0	0	0	0	0	0
	14	7	0	0	0	0	0	0	0	0	0.0689655	0	0.0344828	0	0	0	0	0	0
	15	7	0	0	0	0	0	0	0	0	0	0	0	0	0	0	0	0	0
	16	7	0	0	0	0	0	0	0	0	0	0	0	0	0	0	0	0	0
	17	7	0	0	0	0	0	0	0	0	0	0.0344828	0	0	0	0	0	0	0
	18	7	0	0	0	0	0	0	0	0	0	0	0	0	0	0	0	0	0
	19	7	0	0	0	0	0	0	0	0	0	0	0	0	0	0	0	0	0
	20	7	0	0	0	0	0	0	0	0	0	0	0	0	0	0	0	0	0
	21	7	0	0	0	0	0	0	0	0	0	0.0689655	0	0	0	0	0	0	0
	22	7	0	0	0	0	0	0	0	0	0	0	0	0	0	0	0	0	0
	23	7	0	0	0	0	0	0	0	0	0	0	0	0	0	0	0	0	0
	24	7	0	0	0	0	0	0	0	0	0	0	0	0	0	0	0	0	0
	25	7	0	0	0	0	0	0	0	0	0	0	0	0	0	0	0	0	0
	26	7	0	0	0	0	0	0	0	0	0	0	0	0	0	0	0	0	0
	27	7	0	0	0	0	0	0	0	0	0	0	0	0	0	0	0	0	0
	28	7	0	0	0	0	0	0	0	0	0	0	0	0	0	0	0	0	0
	29	7	0	0	0	0	0	0	0	0	0	0	0	0	0	0	0	0	0
	30	7	0	0	0	0	0	0	0	0	0	0	0	0	0	0	0	0	0
	31	7	0	0	0	0	0	0	0	0	0	0	0	0	0	0	0	0	0
	32	7	0	0	0	0	0	0	0	0	0	0	0	0	0	0	0	0	0
	33	7	0	0	0	0	0	0	0	0	0	0	0	0	0	0	0	0	0
	34	7	0	0	0	0	0	0	0	0	0	0	0	0	0	0	0	0	0
	35	7	0	0	0	0	0	0	0	0	0	0	0	0	0	0	0	0	0
	36	7	0	0	0	0	0	0	0	0	0	0	0	0	0	0	0	0	0
	37	7	0	0	0	0	0	0	0	0	0	0	0	0	0	0	0	0	0
	38	7	0	0	0	0	0	0	0	0	0	0	0	0	0	0	0	0	0
	39	7	0	0	0	0	0	0	0	0	0	0	0	0	0	0	0	0	0
	40	7	0	0	0	0	0	0	0	0	0	0	0	0	0	0	0	0	0
	0	8	1	0	1	0	0	0	0	0.966667	0.933333	0	0.0333333	0	0	0	0	0	0
	1	8	0	0.0333333	0	1	0	0	0	0	0	0	0	0	0	0	0	0	0
	2	8	0	0.966667	0	0	0	0	0	0	0	0	0	0	0	0	0	0	0
	3	8	0	0	0	0	0	0.0333333	0	0.0333333	0	0	0	0.0333333	0	0	0	0	0.0333333
	4	8	0	0	0	0	0.0333333	0.0666667	0.766667	0	0	0	0	0.833333	0	0.1	0	0.0666667	0
	5	8	0	0	0	0	0	0	0.233333	0	0	0	0.0666667	0.133333	0.0333333	0.833333	0	0.0333333	0.533333
	6	8	0	0	0	0	0.9	0	0	0	0.0333333	0.0333333	0.0333333	0	0.0666667	0.0666667	0	0	0.333333
	7	8	0	0	0	0	0.0666667	0	0	0	0	0	0.0333333	0	0.866667	0	0	0	0
	8	8	0	0	0	0	0	0.0666667	0	0	0	0.0666667	0.0666667	0	0.0333333	0	0	0.0666667	0.0333333
	9	8	0	0	0	0	0	0.1	0	0	0	0.0666667	0.466667	0	0	0	0.966667	0.633333	0.0333333
	10	8	0	0	0	0	0	0.0666667	0	0	0	0.0666667	0.1	0	0	0	0.0333333	0.1	0.0333333
	11	8	0	0	0	0	0	0	0	0	0.0333333	0.0333333	0.133333	0	0	0	0	0.0333333	0
	12	8	0	0	0	0	0	0.6	0	0	0	0	0.0333333	0	0	0	0	0.0666667	0
	13	8	0	0	0	0	0	0	0	0	0	0.0333333	0.0333333	0	0	0	0	0	0
	14	8	0	0	0	0	0	0.0666667	0	0	0	0.0666667	0	0	0	0	0	0	0
	15	8	0	0	0	0	0	0	0	0	0	0.533333	0	0	0	0	0	0	0
	16	8	0	0	0	0	0	0	0	0	0	0.0666667	0	0	0	0	0	0	0
	17	8	0	0	0	0	0	0	0	0	0	0.0333333	0	0	0	0	0	0	0
	18	8	0	0	0	0	0	0	0	0	0	0	0	0	0	0	0	0	0
	19	8	0	0	0	0	0	0	0	0	0	0	0	0	0	0	0	0	0
	20	8	0	0	0	0	0	0	0	0	0	0	0	0	0	0	0	0	0
	21	8	0	0	0	0	0	0	0	0	0	0	0	0	0	0	0	0	0
	22	8	0	0	0	0	0	0	0	0	0	0	0	0	0	0	0	0	0
	23	8	0	0	0	0	0	0	0	0	0	0	0	0	0	0	0	0	0
	24	8	0	0	0	0	0	0	0	0	0	0	0	0	0	0	0	0	0
	25	8	0	0	0	0	0	0	0	0	0	0	0	0	0	0	0	0	0
	26	8	0	0	0	0	0	0	0	0	0	0	0	0	0	0	0	0	0
	27	8	0	0	0	0	0	0	0	0	0	0	0	0	0	0	0	0	0
	28	8	0	0	0	0	0	0	0	0	0	0	0	0	0	0	0	0	0
	29	8	0	0	0	0	0	0	0	0	0	0	0	0	0	0	0	0	0
	30	8	0	0	0	0	0	0	0	0	0	0	0	0	0	0	0	0	0
	31	8	0	0	0	0	0	0	0	0	0	0	0	0	0	0	0	0	0
	32	8	0	0	0	0	0	0	0	0	0	0	0	0	0	0	0	0	0
	33	8	0.0333333	0	0.0333333	0	0	0	0	0.0322222	0.0311111	0	0.00111111	0	0	0	0	0	0
	34	8	0	0.00111111	0	0.0333333	0	0	0	0	0	0	0	0	0	0	0	0	0
	35	8	0	0.0322222	0	0	0	0	0	0	0	0	0	0	0	0	0	0	0
	36	8	0	0	0	0	0	0.00111111	0	0.00111111	0	0	0	0.00111111	0	0	0	0	0.00111111
	37	8	0	0	0	0	0.00111111	0.00222222	0.0255556	0	0	0	0	0.0277778	0	0.00333333	0	0.00222222	0
	38	8	0	0	0	0	0	0	0.00777778	0	0	0	0.00222222	0.00444444	0.00111111	0.0277778	0	0.00111111	0.0177778
	39	8	0	0	0	0	0.03	0	0	0	0.00111111	0.00111111	0.00111111	0	0.00222222	0.00222222	0	0	0.0111111
	40	8	0	0	0	0	0.00222222	0	0	0	0	0	0.00111111	0	0.0288889	0	0	0	0
	0	12	1	0	1	0	0	0	0	0.6	1	0.4	0.0666667	0	0	0	0.0333333	0	0
	1	12	0	0	0	1	0.7	0	0	0	0	0	0	0	0	0	0	0	0
	2	12	0	1	0	0	0.166667	0	0	0.0666667	0	0	0	0	0	0	0	0	0
	3	12	0	0	0	0	0.1	0	0	0	0	0	0	0.8	0	0.3	0	0	0
	4	12	0	0	0	0	0.0333333	0	0.0333333	0	0	0	0	0.133333	0.0666667	0.366667	0	0.166667	0.0333333
	5	12	0	0	0	0	0	0.0333333	0.533333	0.0333333	0	0	0	0.0333333	0.4	0.333333	0.166667	0.2	0.0333333
	6	12	0	0	0	0	0	0.333333	0.166667	0	0	0.0333333	0	0	0.3	0	0	0.266667	0.3
	7	12	0	0	0	0	0	0.4	0.233333	0.166667	0	0.3	0	0	0.233333	0	0.0333333	0.2	0.266667
	8	12	0	0	0	0	0	0.0666667	0.0333333	0	0	0.0333333	0.0666667	0.0333333	0	0	0.0333333	0.133333	0.233333
	9	12	0	0	0	0	0	0.133333	0	0.0333333	0	0.1	0.233333	0	0	0	0.533333	0.0333333	0.0666667
	10	12	0	0	0	0	0	0	0	0	0	0.0333333	0.2	0	0	0	0.0333333	0	0
	11	12	0	0	0	0	0	0	0	0	0	0.0666667	0.266667	0	0	0	0.133333	0	0
	12	12	0	0	0	0	0	0	0	0.0333333	0	0	0.0333333	0	0	0	0.0333333	0	0
	13	12	0	0	0	0	0	0.0333333	0	0.0666667	0	0	0.0666667	0	0	0	0	0	0.0333333
	14	12	0	0	0	0	0	0	0	0	0	0.0333333	0.0333333	0	0	0	0	0	0
	15	12	0	0	0	0	0	0	0	0	0	0	0	0	0	0	0	0	0
	16	12	0	0	0	0	0	0	0	0	0	0	0.0333333	0	0	0	0	0	0.0333333
	17	12	0	0	0	0	0	0	0	0	0	0	0	0	0	0	0	0	0
	18	12	0	0	0	0	0	0	0	0	0	0	0	0	0	0	0	0	0
	19	12	0	0	0	0	0	0	0	0	0	0	0	0	0	0	0	0	0
	20	12	0	0	0	0	0	0	0	0	0	0	0	0	0	0	0	0	0
	21	12	0	0	0	0	0	0	0	0	0	0	0	0	0	0	0	0	0
	22	12	0	0	0	0	0	0	0	0	0	0	0	0	0	0	0	0	0
	23	12	0	0	0	0	0	0	0	0	0	0	0	0	0	0	0	0	0
	24	12	0	0	0	0	0	0	0	0	0	0	0	0	0	0	0	0	0
	25	12	0	0	0	0	0	0	0	0	0	0	0	0	0	0	0	0	0
	26	12	0	0	0	0	0	0	0	0	0	0	0	0	0	0	0	0	0
	27	12	0	0	0	0	0	0	0	0	0	0	0	0	0	0	0	0	0
	28	12	0	0	0	0	0	0	0	0	0	0	0	0	0	0	0	0	0
	29	12	0	0	0	0	0	0	0	0	0	0	0	0	0	0	0	0	0
	30	12	0	0	0	0	0	0	0	0	0	0	0	0	0	0	0	0	0
	31	12	0	0	0	0	0	0	0	0	0	0	0	0	0	0	0	0	0
	32	12	0	0	0	0	0	0	0	0	0	0	0	0	0	0	0	0	0
	33	12	0	0	0	0	0	0	0	0	0	0	0	0	0	0	0	0	0
	34	12	0	0	0	0	0	0	0	0	0	0	0	0	0	0	0	0	0
	35	12	0	0	0	0	0	0	0	0	0	0	0	0	0	0	0	0	0
	36	12	0	0	0	0	0	0	0	0	0	0	0	0	0	0	0	0	0
	37	12	0	0	0	0	0	0	0	0	0	0	0	0	0	0	0	0	0
	38	12	0	0	0	0	0	0	0	0	0	0	0	0	0	0	0	0	0
	39	12	0	0	0	0	0	0	0	0	0	0	0	0	0	0	0	0	0
	40	12	0	0	0	0	0	0	0	0	0	0	0	0	0	0	0	0	0
	a The distribution rates presented in this table are the values obtained before weighted smoothing was applied [27]. After the small value of “0.001” was added to each rate for the weighted smoothing, the adjusted rates were used for generating the MAP estimation formula in this study.
