# Supplementary material for: Another advantage of multi-locus variable-number tandem repeat analysis that can putatively subdivide enterohemorrhagic Escherichia coli O157 strains into clades by maximum a posteriori estimation
Source: PLoS One. 2023 Mar 30;18(3):e0283684. doi: 10.1371/journal.pone.0283684 (PMC10062581; doi:10.1371/journal.pone.0283684)
Supplement: S4 Table — (XLSX) [file pone.0283684.s005.xlsx]

## Sheet: S4 Table
	S4 Table. Likelihood database of tandem repeats (TRs) in each locus of a multilocus variable-number tandem repeat analysis (MLVA) for major clades using enterohemorrhagic E. coli O157 strains isolated in Chiba prefecture.
	Number of TRs	Locus	Likelihood of TRs in each locus of MLVA for major clades
			Clade 2	Clade 3	Clade 7	Clade 8	Clade 12
	0	EH26-7	0.2	0.2	0.2	0.2	0.2
	1	EH26-7	0.2	0.2	0.2	0.2	0.2
	2	EH26-7	0.2	0.2	0.2	0.2	0.2
	3	EH26-7	0.2	0.2	0.2	0.2	0.2
	4	EH26-7	0.2	0.2	0.2	0.2	0.2
	5	EH26-7	0.2	0.2	0.2	0.2	0.2
	6	EH26-7	0.2	0.2	0.2	0.2	0.2
	7	EH26-7	0.2	0.2	0.2	0.2	0.2
	8	EH26-7	0.2	0.2	0.2	0.2	0.2
	9	EH26-7	0.2	0.2	0.2	0.2	0.2
	10	EH26-7	0.2	0.2	0.2	0.2	0.2
	11	EH26-7	0.2	0.2	0.2	0.2	0.2
	12	EH26-7	0.2	0.2	0.2	0.2	0.2
	13	EH26-7	0.2	0.2	0.2	0.2	0.2
	14	EH26-7	0.2	0.2	0.2	0.2	0.2
	15	EH26-7	0.2	0.2	0.2	0.2	0.2
	16	EH26-7	0.2	0.2	0.2	0.2	0.2
	17	EH26-7	0.2	0.2	0.2	0.2	0.2
	18	EH26-7	0.2	0.2	0.2	0.2	0.2
	19	EH26-7	0.2	0.2	0.2	0.2	0.2
	20	EH26-7	0.2	0.2	0.2	0.2	0.2
	21	EH26-7	0.2	0.2	0.2	0.2	0.2
	22	EH26-7	0.2	0.2	0.2	0.2	0.2
	23	EH26-7	0.2	0.2	0.2	0.2	0.2
	24	EH26-7	0.2	0.2	0.2	0.2	0.2
	25	EH26-7	0.2	0.2	0.2	0.2	0.2
	26	EH26-7	0.2	0.2	0.2	0.2	0.2
	27	EH26-7	0.2	0.2	0.2	0.2	0.2
	28	EH26-7	0.2	0.2	0.2	0.2	0.2
	29	EH26-7	0.2	0.2	0.2	0.2	0.2
	30	EH26-7	0.2	0.2	0.2	0.2	0.2
	31	EH26-7	0.2	0.2	0.2	0.2	0.2
	32	EH26-7	0.2	0.2	0.2	0.2	0.2
	33	EH26-7	0.2	0.2	0.2	0.2	0.2
	34	EH26-7	0.2	0.2	0.2	0.2	0.2
	35	EH26-7	0.2	0.2	0.2	0.2	0.2
	36	EH26-7	0.2	0.2	0.2	0.2	0.2
	37	EH26-7	0.2	0.2	0.2	0.2	0.2
	38	EH26-7	0.2	0.2	0.2	0.2	0.2
	39	EH26-7	0.2	0.2	0.2	0.2	0.2
	40	EH26-7	0.2	0.2	0.2	0.2	0.2
	0	EH111-11	0.2	0.2	0.2	0.2	0.2
	1	EH111-11	0.026087	0.026087	0.026087	0.895652	0.026087
	2	EH111-11	0.201341	0.201341	0.201341	0.194636	0.201341
	3	EH111-11	0.2	0.2	0.2	0.2	0.2
	4	EH111-11	0.2	0.2	0.2	0.2	0.2
	5	EH111-11	0.2	0.2	0.2	0.2	0.2
	6	EH111-11	0.2	0.2	0.2	0.2	0.2
	7	EH111-11	0.2	0.2	0.2	0.2	0.2
	8	EH111-11	0.2	0.2	0.2	0.2	0.2
	9	EH111-11	0.2	0.2	0.2	0.2	0.2
	10	EH111-11	0.2	0.2	0.2	0.2	0.2
	11	EH111-11	0.2	0.2	0.2	0.2	0.2
	12	EH111-11	0.2	0.2	0.2	0.2	0.2
	13	EH111-11	0.2	0.2	0.2	0.2	0.2
	14	EH111-11	0.2	0.2	0.2	0.2	0.2
	15	EH111-11	0.2	0.2	0.2	0.2	0.2
	16	EH111-11	0.2	0.2	0.2	0.2	0.2
	17	EH111-11	0.2	0.2	0.2	0.2	0.2
	18	EH111-11	0.2	0.2	0.2	0.2	0.2
	19	EH111-11	0.2	0.2	0.2	0.2	0.2
	20	EH111-11	0.2	0.2	0.2	0.2	0.2
	21	EH111-11	0.2	0.2	0.2	0.2	0.2
	22	EH111-11	0.2	0.2	0.2	0.2	0.2
	23	EH111-11	0.2	0.2	0.2	0.2	0.2
	24	EH111-11	0.2	0.2	0.2	0.2	0.2
	25	EH111-11	0.2	0.2	0.2	0.2	0.2
	26	EH111-11	0.2	0.2	0.2	0.2	0.2
	27	EH111-11	0.2	0.2	0.2	0.2	0.2
	28	EH111-11	0.2	0.2	0.2	0.2	0.2
	29	EH111-11	0.2	0.2	0.2	0.2	0.2
	30	EH111-11	0.2	0.2	0.2	0.2	0.2
	31	EH111-11	0.2	0.2	0.2	0.2	0.2
	32	EH111-11	0.2	0.2	0.2	0.2	0.2
	33	EH111-11	0.2	0.2	0.2	0.2	0.2
	34	EH111-11	0.2	0.2	0.2	0.2	0.2
	35	EH111-11	0.2	0.2	0.2	0.2	0.2
	36	EH111-11	0.2	0.2	0.2	0.2	0.2
	37	EH111-11	0.2	0.2	0.2	0.2	0.2
	38	EH111-11	0.2	0.2	0.2	0.2	0.2
	39	EH111-11	0.2	0.2	0.2	0.2	0.2
	40	EH111-11	0.2	0.2	0.2	0.2	0.2
	0	EH111-14	0.2	0.2	0.2	0.2	0.2
	1	EH111-14	0.2	0.2	0.2	0.2	0.2
	2	EH111-14	0.2	0.2	0.2	0.2	0.2
	3	EH111-14	0.2	0.2	0.2	0.2	0.2
	4	EH111-14	0.2	0.2	0.2	0.2	0.2
	5	EH111-14	0.2	0.2	0.2	0.2	0.2
	6	EH111-14	0.2	0.2	0.2	0.2	0.2
	7	EH111-14	0.2	0.2	0.2	0.2	0.2
	8	EH111-14	0.2	0.2	0.2	0.2	0.2
	9	EH111-14	0.2	0.2	0.2	0.2	0.2
	10	EH111-14	0.2	0.2	0.2	0.2	0.2
	11	EH111-14	0.2	0.2	0.2	0.2	0.2
	12	EH111-14	0.2	0.2	0.2	0.2	0.2
	13	EH111-14	0.2	0.2	0.2	0.2	0.2
	14	EH111-14	0.2	0.2	0.2	0.2	0.2
	15	EH111-14	0.2	0.2	0.2	0.2	0.2
	16	EH111-14	0.2	0.2	0.2	0.2	0.2
	17	EH111-14	0.2	0.2	0.2	0.2	0.2
	18	EH111-14	0.2	0.2	0.2	0.2	0.2
	19	EH111-14	0.2	0.2	0.2	0.2	0.2
	20	EH111-14	0.2	0.2	0.2	0.2	0.2
	21	EH111-14	0.2	0.2	0.2	0.2	0.2
	22	EH111-14	0.2	0.2	0.2	0.2	0.2
	23	EH111-14	0.2	0.2	0.2	0.2	0.2
	24	EH111-14	0.2	0.2	0.2	0.2	0.2
	25	EH111-14	0.2	0.2	0.2	0.2	0.2
	26	EH111-14	0.2	0.2	0.2	0.2	0.2
	27	EH111-14	0.2	0.2	0.2	0.2	0.2
	28	EH111-14	0.2	0.2	0.2	0.2	0.2
	29	EH111-14	0.2	0.2	0.2	0.2	0.2
	30	EH111-14	0.2	0.2	0.2	0.2	0.2
	31	EH111-14	0.2	0.2	0.2	0.2	0.2
	32	EH111-14	0.2	0.2	0.2	0.2	0.2
	33	EH111-14	0.2	0.2	0.2	0.2	0.2
	34	EH111-14	0.2	0.2	0.2	0.2	0.2
	35	EH111-14	0.2	0.2	0.2	0.2	0.2
	36	EH111-14	0.2	0.2	0.2	0.2	0.2
	37	EH111-14	0.2	0.2	0.2	0.2	0.2
	38	EH111-14	0.2	0.2	0.2	0.2	0.2
	39	EH111-14	0.2	0.2	0.2	0.2	0.2
	40	EH111-14	0.2	0.2	0.2	0.2	0.2
	0	EH111-8	0.2	0.2	0.2	0.2	0.2
	1	EH111-8	0.201549	0.193805	0.201549	0.201549	0.201549
	2	EH111-8	0.2	0.2	0.2	0.2	0.2
	3	EH111-8	0.2	0.2	0.2	0.2	0.2
	4	EH111-8	0.2	0.2	0.2	0.2	0.2
	5	EH111-8	0.2	0.2	0.2	0.2	0.2
	6	EH111-8	0.2	0.2	0.2	0.2	0.2
	7	EH111-8	0.2	0.2	0.2	0.2	0.2
	8	EH111-8	0.0230088	0.907965	0.0230088	0.0230088	0.0230088
	9	EH111-8	0.2	0.2	0.2	0.2	0.2
	10	EH111-8	0.2	0.2	0.2	0.2	0.2
	11	EH111-8	0.2	0.2	0.2	0.2	0.2
	12	EH111-8	0.2	0.2	0.2	0.2	0.2
	13	EH111-8	0.2	0.2	0.2	0.2	0.2
	14	EH111-8	0.2	0.2	0.2	0.2	0.2
	15	EH111-8	0.2	0.2	0.2	0.2	0.2
	16	EH111-8	0.2	0.2	0.2	0.2	0.2
	17	EH111-8	0.2	0.2	0.2	0.2	0.2
	18	EH111-8	0.2	0.2	0.2	0.2	0.2
	19	EH111-8	0.2	0.2	0.2	0.2	0.2
	20	EH111-8	0.2	0.2	0.2	0.2	0.2
	21	EH111-8	0.2	0.2	0.2	0.2	0.2
	22	EH111-8	0.2	0.2	0.2	0.2	0.2
	23	EH111-8	0.2	0.2	0.2	0.2	0.2
	24	EH111-8	0.2	0.2	0.2	0.2	0.2
	25	EH111-8	0.2	0.2	0.2	0.2	0.2
	26	EH111-8	0.2	0.2	0.2	0.2	0.2
	27	EH111-8	0.2	0.2	0.2	0.2	0.2
	28	EH111-8	0.2	0.2	0.2	0.2	0.2
	29	EH111-8	0.2	0.2	0.2	0.2	0.2
	30	EH111-8	0.2	0.2	0.2	0.2	0.2
	31	EH111-8	0.2	0.2	0.2	0.2	0.2
	32	EH111-8	0.2	0.2	0.2	0.2	0.2
	33	EH111-8	0.2	0.2	0.2	0.2	0.2
	34	EH111-8	0.2	0.2	0.2	0.2	0.2
	35	EH111-8	0.2	0.2	0.2	0.2	0.2
	36	EH111-8	0.2	0.2	0.2	0.2	0.2
	37	EH111-8	0.2	0.2	0.2	0.2	0.2
	38	EH111-8	0.2	0.2	0.2	0.2	0.2
	39	EH111-8	0.2	0.2	0.2	0.2	0.2
	40	EH111-8	0.2	0.2	0.2	0.2	0.2
	0	EH157-12	0.2	0.2	0.2	0.2	0.2
	1	EH157-12	0.00141844	0.00141844	0.00141844	0.00141844	0.994326
	2	EH157-12	0.00485085	0.00485085	0.172122	0.00485085	0.813326
	3	EH157-12	0.00234038	0.272384	0.486557	0.00234038	0.236378
	4	EH157-12	0.362665	0.322256	0.288959	0.0130603	0.0130603
	5	EH157-12	0.0230088	0.907965	0.0230088	0.0230088	0.0230088
	6	EH157-12	0.0510372	0.00104974	0.00104974	0.945814	0.00104974
	7	EH157-12	0.0139535	0.0139535	0.0139535	0.944186	0.0139535
	8	EH157-12	0.2	0.2	0.2	0.2	0.2
	9	EH157-12	0.2	0.2	0.2	0.2	0.2
	10	EH157-12	0.2	0.2	0.2	0.2	0.2
	11	EH157-12	0.2	0.2	0.2	0.2	0.2
	12	EH157-12	0.2	0.2	0.2	0.2	0.2
	13	EH157-12	0.2	0.2	0.2	0.2	0.2
	14	EH157-12	0.2	0.2	0.2	0.2	0.2
	15	EH157-12	0.2	0.2	0.2	0.2	0.2
	16	EH157-12	0.2	0.2	0.2	0.2	0.2
	17	EH157-12	0.2	0.2	0.2	0.2	0.2
	18	EH157-12	0.2	0.2	0.2	0.2	0.2
	19	EH157-12	0.2	0.2	0.2	0.2	0.2
	20	EH157-12	0.2	0.2	0.2	0.2	0.2
	21	EH157-12	0.2	0.2	0.2	0.2	0.2
	22	EH157-12	0.2	0.2	0.2	0.2	0.2
	23	EH157-12	0.2	0.2	0.2	0.2	0.2
	24	EH157-12	0.2	0.2	0.2	0.2	0.2
	25	EH157-12	0.2	0.2	0.2	0.2	0.2
	26	EH157-12	0.2	0.2	0.2	0.2	0.2
	27	EH157-12	0.2	0.2	0.2	0.2	0.2
	28	EH157-12	0.2	0.2	0.2	0.2	0.2
	29	EH157-12	0.2	0.2	0.2	0.2	0.2
	30	EH157-12	0.2	0.2	0.2	0.2	0.2
	31	EH157-12	0.2	0.2	0.2	0.2	0.2
	32	EH157-12	0.2	0.2	0.2	0.2	0.2
	33	EH157-12	0.2	0.2	0.2	0.2	0.2
	34	EH157-12	0.2	0.2	0.2	0.2	0.2
	35	EH157-12	0.2	0.2	0.2	0.2	0.2
	36	EH157-12	0.2	0.2	0.2	0.2	0.2
	37	EH157-12	0.2	0.2	0.2	0.2	0.2
	38	EH157-12	0.2	0.2	0.2	0.2	0.2
	39	EH157-12	0.2	0.2	0.2	0.2	0.2
	40	EH157-12	0.2	0.2	0.2	0.2	0.2
	0	EHC-1	0.2	0.2	0.2	0.2	0.2
	1	EHC-1	0.2	0.2	0.2	0.2	0.2
	2	EHC-1	0.2	0.2	0.2	0.2	0.2
	3	EHC-1	0.026087	0.026087	0.026087	0.895652	0.026087
	4	EHC-1	0.477875	0.00496555	0.176191	0.336002	0.00496555
	5	EHC-1	0.827217	0.0380394	0.100684	0.000963961	0.033096
	6	EHC-1	0.0385068	0.640492	0.0554134	0.00079201	0.264795
	7	EHC-1	0.00169678	0.19748	0.118716	0.00169678	0.68041
	8	EHC-1	0.00473311	0.186776	0.167944	0.320274	0.320274
	9	EHC-1	0.00366547	0.00366547	0.130061	0.370213	0.492395
	10	EHC-1	0.00711075	0.00711075	0.497507	0.481161	0.00711075
	11	EHC-1	0.00220616	0.00220616	0.991175	0.00220616	0.00220616
	12	EHC-1	0.00134602	0.00134602	0.187004	0.808958	0.00134602
	13	EHC-1	0.026087	0.026087	0.026087	0.026087	0.895652
	14	EHC-1	0.0139535	0.0139535	0.0139535	0.944186	0.0139535
	15	EHC-1	0.2	0.2	0.2	0.2	0.2
	16	EHC-1	0.2	0.2	0.2	0.2	0.2
	17	EHC-1	0.2	0.2	0.2	0.2	0.2
	18	EHC-1	0.2	0.2	0.2	0.2	0.2
	19	EHC-1	0.2	0.2	0.2	0.2	0.2
	20	EHC-1	0.2	0.2	0.2	0.2	0.2
	21	EHC-1	0.2	0.2	0.2	0.2	0.2
	22	EHC-1	0.2	0.2	0.2	0.2	0.2
	23	EHC-1	0.2	0.2	0.2	0.2	0.2
	24	EHC-1	0.2	0.2	0.2	0.2	0.2
	25	EHC-1	0.2	0.2	0.2	0.2	0.2
	26	EHC-1	0.2	0.2	0.2	0.2	0.2
	27	EHC-1	0.2	0.2	0.2	0.2	0.2
	28	EHC-1	0.2	0.2	0.2	0.2	0.2
	29	EHC-1	0.2	0.2	0.2	0.2	0.2
	30	EHC-1	0.2	0.2	0.2	0.2	0.2
	31	EHC-1	0.2	0.2	0.2	0.2	0.2
	32	EHC-1	0.2	0.2	0.2	0.2	0.2
	33	EHC-1	0.2	0.2	0.2	0.2	0.2
	34	EHC-1	0.2	0.2	0.2	0.2	0.2
	35	EHC-1	0.2	0.2	0.2	0.2	0.2
	36	EHC-1	0.2	0.2	0.2	0.2	0.2
	37	EHC-1	0.2	0.2	0.2	0.2	0.2
	38	EHC-1	0.2	0.2	0.2	0.2	0.2
	39	EHC-1	0.2	0.2	0.2	0.2	0.2
	40	EHC-1	0.2	0.2	0.2	0.2	0.2
	0	EHC-2	0.0230088	0.907965	0.0230088	0.0230088	0.0230088
	1	EHC-2	0.2	0.2	0.2	0.2	0.2
	2	EHC-2	0.2	0.2	0.2	0.2	0.2
	3	EHC-2	0.0230088	0.907965	0.0230088	0.0230088	0.0230088
	4	EHC-2	0.38313	0.309525	0.000382747	0.293822	0.013141
	5	EHC-2	0.00062374	0.0246137	0.495314	0.146163	0.333285
	6	EHC-2	0.00323	0.00323	0.448747	0.00323	0.541563
	7	EHC-2	0.0041958	0.0041958	0.0041958	0.0041958	0.983217
	8	EHC-2	0.0137332	0.0137332	0.487293	0.0137332	0.471507
	9	EHC-2	0.0253275	0.0253275	0.89869	0.0253275	0.0253275
	10	EHC-2	0.2	0.2	0.2	0.2	0.2
	11	EHC-2	0.2	0.2	0.2	0.2	0.2
	12	EHC-2	0.2	0.2	0.2	0.2	0.2
	13	EHC-2	0.2	0.2	0.2	0.2	0.2
	14	EHC-2	0.2	0.2	0.2	0.2	0.2
	15	EHC-2	0.2	0.2	0.2	0.2	0.2
	16	EHC-2	0.2	0.2	0.2	0.2	0.2
	17	EHC-2	0.2	0.2	0.2	0.2	0.2
	18	EHC-2	0.2	0.2	0.2	0.2	0.2
	19	EHC-2	0.2	0.2	0.2	0.2	0.2
	20	EHC-2	0.2	0.2	0.2	0.2	0.2
	21	EHC-2	0.2	0.2	0.2	0.2	0.2
	22	EHC-2	0.2	0.2	0.2	0.2	0.2
	23	EHC-2	0.2	0.2	0.2	0.2	0.2
	24	EHC-2	0.2	0.2	0.2	0.2	0.2
	25	EHC-2	0.2	0.2	0.2	0.2	0.2
	26	EHC-2	0.2	0.2	0.2	0.2	0.2
	27	EHC-2	0.2	0.2	0.2	0.2	0.2
	28	EHC-2	0.2	0.2	0.2	0.2	0.2
	29	EHC-2	0.2	0.2	0.2	0.2	0.2
	30	EHC-2	0.0122066	0.951174	0.0122066	0.0122066	0.0122066
	31	EHC-2	0.2	0.2	0.2	0.2	0.2
	32	EHC-2	0.2	0.2	0.2	0.2	0.2
	33	EHC-2	0.2	0.2	0.2	0.2	0.2
	34	EHC-2	0.2	0.2	0.2	0.2	0.2
	35	EHC-2	0.2	0.2	0.2	0.2	0.2
	36	EHC-2	0.2	0.2	0.2	0.2	0.2
	37	EHC-2	0.2	0.2	0.2	0.2	0.2
	38	EHC-2	0.2	0.2	0.2	0.2	0.2
	39	EHC-2	0.2	0.2	0.2	0.2	0.2
	40	EHC-2	0.2	0.2	0.2	0.2	0.2
	0	EHC-5	0.209516	0.0847761	0.274905	0.26575	0.165053
	1	EHC-5	0.2	0.2	0.2	0.2	0.2
	2	EHC-5	0.00378825	0.732297	0.00378825	0.00378825	0.256338
	3	EHC-5	0.565651	0.0116343	0.0116343	0.399446	0.0116343
	4	EHC-5	0.2	0.2	0.2	0.2	0.2
	5	EHC-5	0.026087	0.026087	0.026087	0.026087	0.895652
	6	EHC-5	0.0230088	0.907965	0.0230088	0.0230088	0.0230088
	7	EHC-5	0.188631	0.153102	0.00387977	0.00387977	0.650508
	8	EHC-5	0.2	0.2	0.2	0.2	0.2
	9	EHC-5	0.026087	0.026087	0.026087	0.026087	0.895652
	10	EHC-5	0.00506823	0.979727	0.00506823	0.00506823	0.00506823
	11	EHC-5	0.0230088	0.907965	0.0230088	0.0230088	0.0230088
	12	EHC-5	0.00520347	0.805737	0.00520347	0.00520347	0.178652
	13	EHC-5	0.407585	0.00838323	0.00838323	0.00838323	0.567265
	14	EHC-5	0.69386	0.284511	0.00720982	0.00720982	0.00720982
	15	EHC-5	0.2	0.2	0.2	0.2	0.2
	16	EHC-5	0.2	0.2	0.2	0.2	0.2
	17	EHC-5	0.2	0.2	0.2	0.2	0.2
	18	EHC-5	0.2	0.2	0.2	0.2	0.2
	19	EHC-5	0.2	0.2	0.2	0.2	0.2
	20	EHC-5	0.2	0.2	0.2	0.2	0.2
	21	EHC-5	0.2	0.2	0.2	0.2	0.2
	22	EHC-5	0.2	0.2	0.2	0.2	0.2
	23	EHC-5	0.2	0.2	0.2	0.2	0.2
	24	EHC-5	0.2	0.2	0.2	0.2	0.2
	25	EHC-5	0.2	0.2	0.2	0.2	0.2
	26	EHC-5	0.2	0.2	0.2	0.2	0.2
	27	EHC-5	0.2	0.2	0.2	0.2	0.2
	28	EHC-5	0.2	0.2	0.2	0.2	0.2
	29	EHC-5	0.2	0.2	0.2	0.2	0.2
	30	EHC-5	0.2	0.2	0.2	0.2	0.2
	31	EHC-5	0.2	0.2	0.2	0.2	0.2
	32	EHC-5	0.2	0.2	0.2	0.2	0.2
	33	EHC-5	0.2	0.2	0.2	0.2	0.2
	34	EHC-5	0.2	0.2	0.2	0.2	0.2
	35	EHC-5	0.2	0.2	0.2	0.2	0.2
	36	EHC-5	0.2	0.2	0.2	0.2	0.2
	37	EHC-5	0.2	0.2	0.2	0.2	0.2
	38	EHC-5	0.2	0.2	0.2	0.2	0.2
	39	EHC-5	0.2	0.2	0.2	0.2	0.2
	40	EHC-5	0.2	0.2	0.2	0.2	0.2
	0	EHC-6	0.174578	0.185055	0.197499	0.213806	0.229062
	1	EHC-6	0.2	0.2	0.2	0.2	0.2
	2	EHC-6	0.2	0.2	0.2	0.2	0.2
	3	EHC-6	0.2	0.2	0.2	0.2	0.2
	4	EHC-6	0.2	0.2	0.2	0.2	0.2
	5	EHC-6	0.2	0.2	0.2	0.2	0.2
	6	EHC-6	0.026087	0.026087	0.026087	0.895652	0.026087
	7	EHC-6	0.2	0.2	0.2	0.2	0.2
	8	EHC-6	0.2	0.2	0.2	0.2	0.2
	9	EHC-6	0.0230088	0.907965	0.0230088	0.0230088	0.0230088
	10	EHC-6	0.0122066	0.951174	0.0122066	0.0122066	0.0122066
	11	EHC-6	0.00931976	0.00931976	0.652062	0.319979	0.00931976
	12	EHC-6	0.2	0.2	0.2	0.2	0.2
	13	EHC-6	0.2	0.2	0.2	0.2	0.2
	14	EHC-6	0.00889466	0.350997	0.622319	0.00889466	0.00889466
	15	EHC-6	0.2	0.2	0.2	0.2	0.2
	16	EHC-6	0.923982	0.0190045	0.0190045	0.0190045	0.0190045
	17	EHC-6	0.2	0.2	0.2	0.2	0.2
	18	EHC-6	0.69386	0.284511	0.00720982	0.00720982	0.00720982
	19	EHC-6	0.960095	0.00997625	0.00997625	0.00997625	0.00997625
	20	EHC-6	0.2	0.2	0.2	0.2	0.2
	21	EHC-6	0.2	0.2	0.2	0.2	0.2
	22	EHC-6	0.2	0.2	0.2	0.2	0.2
	23	EHC-6	0.2	0.2	0.2	0.2	0.2
	24	EHC-6	0.2	0.2	0.2	0.2	0.2
	25	EHC-6	0.2	0.2	0.2	0.2	0.2
	26	EHC-6	0.2	0.2	0.2	0.2	0.2
	27	EHC-6	0.2	0.2	0.2	0.2	0.2
	28	EHC-6	0.2	0.2	0.2	0.2	0.2
	29	EHC-6	0.2	0.2	0.2	0.2	0.2
	30	EHC-6	0.2	0.2	0.2	0.2	0.2
	31	EHC-6	0.2	0.2	0.2	0.2	0.2
	32	EHC-6	0.2	0.2	0.2	0.2	0.2
	33	EHC-6	0.2	0.2	0.2	0.2	0.2
	34	EHC-6	0.2	0.2	0.2	0.2	0.2
	35	EHC-6	0.2	0.2	0.2	0.2	0.2
	36	EHC-6	0.2	0.2	0.2	0.2	0.2
	37	EHC-6	0.2	0.2	0.2	0.2	0.2
	38	EHC-6	0.2	0.2	0.2	0.2	0.2
	39	EHC-6	0.2	0.2	0.2	0.2	0.2
	40	EHC-6	0.2	0.2	0.2	0.2	0.2
	0	O157-3	0.00246914	0.00246914	0.00246914	0.00246914	0.990123
	1	O157-3	0.2	0.2	0.2	0.2	0.2
	2	O157-3	0.0253275	0.0253275	0.89869	0.0253275	0.0253275
	3	O157-3	0.2	0.2	0.2	0.2	0.2
	4	O157-3	0.00159824	0.00159824	0.993607	0.00159824	0.00159824
	5	O157-3	0.0135198	0.0135198	0.945921	0.0135198	0.0135198
	6	O157-3	0.00672994	0.524418	0.00672994	0.231061	0.231061
	7	O157-3	0.00327869	0.00327869	0.00327869	0.00327869	0.986885
	8	O157-3	0.396037	0.320405	0.00275299	0.186285	0.0945192
	9	O157-3	0.527335	0.232885	0.0703022	0.0679923	0.101486
	10	O157-3	0.0974773	0.696016	0.00200492	0.135666	0.0688356
	11	O157-3	0.0038633	0.598217	0.0038633	0.13264	0.261417
	12	O157-3	0.766182	0.0032045	0.224205	0.0032045	0.0032045
	13	O157-3	0.305979	0.248347	0.223307	0.216073	0.0062934
	14	O157-3	0.00697051	0.275067	0.00697051	0.471671	0.239321
	15	O157-3	0.00185759	0.00185759	0.00185759	0.99257	0.00185759
	16	O157-3	0.0139535	0.0139535	0.0139535	0.944186	0.0139535
	17	O157-3	0.0137332	0.0137332	0.487293	0.471507	0.0137332
	18	O157-3	0.2	0.2	0.2	0.2	0.2
	19	O157-3	0.2	0.2	0.2	0.2	0.2
	20	O157-3	0.2	0.2	0.2	0.2	0.2
	21	O157-3	0.0135198	0.0135198	0.945921	0.0135198	0.0135198
	22	O157-3	0.2	0.2	0.2	0.2	0.2
	23	O157-3	0.2	0.2	0.2	0.2	0.2
	24	O157-3	0.2	0.2	0.2	0.2	0.2
	25	O157-3	0.2	0.2	0.2	0.2	0.2
	26	O157-3	0.2	0.2	0.2	0.2	0.2
	27	O157-3	0.2	0.2	0.2	0.2	0.2
	28	O157-3	0.2	0.2	0.2	0.2	0.2
	29	O157-3	0.2	0.2	0.2	0.2	0.2
	30	O157-3	0.2	0.2	0.2	0.2	0.2
	31	O157-3	0.2	0.2	0.2	0.2	0.2
	32	O157-3	0.2	0.2	0.2	0.2	0.2
	33	O157-3	0.2	0.2	0.2	0.2	0.2
	34	O157-3	0.2	0.2	0.2	0.2	0.2
	35	O157-3	0.2	0.2	0.2	0.2	0.2
	36	O157-3	0.2	0.2	0.2	0.2	0.2
	37	O157-3	0.2	0.2	0.2	0.2	0.2
	38	O157-3	0.2	0.2	0.2	0.2	0.2
	39	O157-3	0.2	0.2	0.2	0.2	0.2
	40	O157-3	0.2	0.2	0.2	0.2	0.2
	0	O157-9	0.00160709	0.00160709	0.832862	0.0551769	0.108747
	1	O157-9	0.2	0.2	0.2	0.2	0.2
	2	O157-9	0.2	0.2	0.2	0.2	0.2
	3	O157-9	0.2	0.2	0.2	0.2	0.2
	4	O157-9	0.2	0.2	0.2	0.2	0.2
	5	O157-9	0.00691511	0.272881	0.245367	0.467922	0.00691511
	6	O157-9	0.00650542	0.757131	0.00650542	0.223353	0.00650542
	7	O157-9	0.00531348	0.618407	0.188537	0.182429	0.00531348
	8	O157-9	0.0934676	0.445564	0.200796	0.130086	0.130086
	9	O157-9	0.00134506	0.0530781	0.00134506	0.629039	0.315192
	10	O157-9	0.00180396	0.14057	0.312831	0.1822	0.362595
	11	O157-9	0.1414	0.11449	0.153463	0.197372	0.393275
	12	O157-9	0.655054	0.265223	0.00114434	0.0392891	0.0392891
	13	O157-9	0.00549683	0.42833	0.00549683	0.188724	0.371952
	14	O157-9	0.0137332	0.0137332	0.487293	0.0137332	0.471507
	15	O157-9	0.2	0.2	0.2	0.2	0.2
	16	O157-9	0.565651	0.0116343	0.0116343	0.0116343	0.399446
	17	O157-9	0.960095	0.00997625	0.00997625	0.00997625	0.00997625
	18	O157-9	0.2	0.2	0.2	0.2	0.2
	19	O157-9	0.960095	0.00997625	0.00997625	0.00997625	0.00997625
	20	O157-9	0.2	0.2	0.2	0.2	0.2
	21	O157-9	0.923982	0.0190045	0.0190045	0.0190045	0.0190045
	22	O157-9	0.2	0.2	0.2	0.2	0.2
	23	O157-9	0.2	0.2	0.2	0.2	0.2
	24	O157-9	0.2	0.2	0.2	0.2	0.2
	25	O157-9	0.2	0.2	0.2	0.2	0.2
	26	O157-9	0.2	0.2	0.2	0.2	0.2
	27	O157-9	0.2	0.2	0.2	0.2	0.2
	28	O157-9	0.2	0.2	0.2	0.2	0.2
	29	O157-9	0.2	0.2	0.2	0.2	0.2
	30	O157-9	0.2	0.2	0.2	0.2	0.2
	31	O157-9	0.2	0.2	0.2	0.2	0.2
	32	O157-9	0.2	0.2	0.2	0.2	0.2
	33	O157-9	0.2	0.2	0.2	0.2	0.2
	34	O157-9	0.2	0.2	0.2	0.2	0.2
	35	O157-9	0.2	0.2	0.2	0.2	0.2
	36	O157-9	0.2	0.2	0.2	0.2	0.2
	37	O157-9	0.2	0.2	0.2	0.2	0.2
	38	O157-9	0.2	0.2	0.2	0.2	0.2
	39	O157-9	0.2	0.2	0.2	0.2	0.2
	40	O157-9	0.2	0.2	0.2	0.2	0.2
	0	O157-17	0.2	0.2	0.2	0.2	0.2
	1	O157-17	0.2	0.2	0.2	0.2	0.2
	2	O157-17	0.2	0.2	0.2	0.2	0.2
	3	O157-17	0.00114572	0.00114572	0.0406532	0.0393363	0.917719
	4	O157-17	0.000930133	0.000930133	0.0971508	0.776041	0.124948
	5	O157-17	0.00144324	0.0569524	0.698178	0.193875	0.0495511
	6	O157-17	0.179107	0.428749	0.384776	0.00368389	0.00368389
	7	O157-17	0.49357	0.471178	0.0333707	0.000940475	0.000940475
	8	O157-17	0.533562	0.335648	0.0869028	0.00124208	0.0426448
	9	O157-17	0.2	0.2	0.2	0.2	0.2
	10	O157-17	0.0230088	0.907965	0.0230088	0.0230088	0.0230088
	11	O157-17	0.0128297	0.506279	0.455232	0.0128297	0.0128297
	12	O157-17	0.00699638	0.00699638	0.972014	0.00699638	0.00699638
	13	O157-17	0.2	0.2	0.2	0.2	0.2
	14	O157-17	0.2	0.2	0.2	0.2	0.2
	15	O157-17	0.2	0.2	0.2	0.2	0.2
	16	O157-17	0.2	0.2	0.2	0.2	0.2
	17	O157-17	0.2	0.2	0.2	0.2	0.2
	18	O157-17	0.2	0.2	0.2	0.2	0.2
	19	O157-17	0.2	0.2	0.2	0.2	0.2
	20	O157-17	0.2	0.2	0.2	0.2	0.2
	21	O157-17	0.2	0.2	0.2	0.2	0.2
	22	O157-17	0.2	0.2	0.2	0.2	0.2
	23	O157-17	0.2	0.2	0.2	0.2	0.2
	24	O157-17	0.2	0.2	0.2	0.2	0.2
	25	O157-17	0.2	0.2	0.2	0.2	0.2
	26	O157-17	0.2	0.2	0.2	0.2	0.2
	27	O157-17	0.2	0.2	0.2	0.2	0.2
	28	O157-17	0.2	0.2	0.2	0.2	0.2
	29	O157-17	0.2	0.2	0.2	0.2	0.2
	30	O157-17	0.2	0.2	0.2	0.2	0.2
	31	O157-17	0.2	0.2	0.2	0.2	0.2
	32	O157-17	0.2	0.2	0.2	0.2	0.2
	33	O157-17	0.2	0.2	0.2	0.2	0.2
	34	O157-17	0.2	0.2	0.2	0.2	0.2
	35	O157-17	0.2	0.2	0.2	0.2	0.2
	36	O157-17	0.2	0.2	0.2	0.2	0.2
	37	O157-17	0.2	0.2	0.2	0.2	0.2
	38	O157-17	0.2	0.2	0.2	0.2	0.2
	39	O157-17	0.2	0.2	0.2	0.2	0.2
	40	O157-17	0.2	0.2	0.2	0.2	0.2
	0	O157-19	0.2	0.2	0.2	0.2	0.2
	1	O157-19	0.2	0.2	0.2	0.2	0.2
	2	O157-19	0.2	0.2	0.2	0.2	0.2
	3	O157-19	0.2	0.2	0.2	0.2	0.2
	4	O157-19	0.493596	0.267366	0.00343116	0.00343116	0.232175
	5	O157-19	0.00128122	0.395502	0.0454611	0.0439884	0.513768
	6	O157-19	0.487771	0.262908	0.0397686	0.038462	0.171089
	7	O157-19	0.00050429	0.0780874	0.36568	0.437556	0.118172
	8	O157-19	0.0137332	0.0137332	0.487293	0.471507	0.0137332
	9	O157-19	0.2	0.2	0.2	0.2	0.2
	10	O157-19	0.00922099	0.00922099	0.963116	0.00922099	0.00922099
	11	O157-19	0.0253275	0.0253275	0.89869	0.0253275	0.0253275
	12	O157-19	0.2	0.2	0.2	0.2	0.2
	13	O157-19	0.2	0.2	0.2	0.2	0.2
	14	O157-19	0.2	0.2	0.2	0.2	0.2
	15	O157-19	0.2	0.2	0.2	0.2	0.2
	16	O157-19	0.2	0.2	0.2	0.2	0.2
	17	O157-19	0.2	0.2	0.2	0.2	0.2
	18	O157-19	0.2	0.2	0.2	0.2	0.2
	19	O157-19	0.2	0.2	0.2	0.2	0.2
	20	O157-19	0.2	0.2	0.2	0.2	0.2
	21	O157-19	0.2	0.2	0.2	0.2	0.2
	22	O157-19	0.2	0.2	0.2	0.2	0.2
	23	O157-19	0.2	0.2	0.2	0.2	0.2
	24	O157-19	0.2	0.2	0.2	0.2	0.2
	25	O157-19	0.2	0.2	0.2	0.2	0.2
	26	O157-19	0.2	0.2	0.2	0.2	0.2
	27	O157-19	0.2	0.2	0.2	0.2	0.2
	28	O157-19	0.2	0.2	0.2	0.2	0.2
	29	O157-19	0.2	0.2	0.2	0.2	0.2
	30	O157-19	0.2	0.2	0.2	0.2	0.2
	31	O157-19	0.2	0.2	0.2	0.2	0.2
	32	O157-19	0.2	0.2	0.2	0.2	0.2
	33	O157-19	0.2	0.2	0.2	0.2	0.2
	34	O157-19	0.2	0.2	0.2	0.2	0.2
	35	O157-19	0.2	0.2	0.2	0.2	0.2
	36	O157-19	0.2	0.2	0.2	0.2	0.2
	37	O157-19	0.2	0.2	0.2	0.2	0.2
	38	O157-19	0.2	0.2	0.2	0.2	0.2
	39	O157-19	0.2	0.2	0.2	0.2	0.2
	40	O157-19	0.2	0.2	0.2	0.2	0.2
	0	O157-25	0.2	0.2	0.2	0.2	0.2
	1	O157-25	0.2	0.2	0.2	0.2	0.2
	2	O157-25	0.00563654	0.00563654	0.977454	0.00563654	0.00563654
	3	O157-25	0.0975605	0.00101374	0.595276	0.00101374	0.305136
	4	O157-25	0.00109971	0.254878	0.228625	0.11107	0.404326
	5	O157-25	0.116087	0.29927	0.0172277	0.405089	0.162327
	6	O157-25	0.493596	0.267366	0.00343116	0.232175	0.00343116
	7	O157-25	0.375315	0.601527	0.0077195	0.0077195	0.0077195
	8	O157-25	0.990774	0.00230643	0.00230643	0.00230643	0.00230643
	9	O157-25	0.923982	0.0190045	0.0190045	0.0190045	0.0190045
	10	O157-25	0.2	0.2	0.2	0.2	0.2
	11	O157-25	0.2	0.2	0.2	0.2	0.2
	12	O157-25	0.2	0.2	0.2	0.2	0.2
	13	O157-25	0.2	0.2	0.2	0.2	0.2
	14	O157-25	0.2	0.2	0.2	0.2	0.2
	15	O157-25	0.2	0.2	0.2	0.2	0.2
	16	O157-25	0.2	0.2	0.2	0.2	0.2
	17	O157-25	0.2	0.2	0.2	0.2	0.2
	18	O157-25	0.2	0.2	0.2	0.2	0.2
	19	O157-25	0.2	0.2	0.2	0.2	0.2
	20	O157-25	0.2	0.2	0.2	0.2	0.2
	21	O157-25	0.2	0.2	0.2	0.2	0.2
	22	O157-25	0.2	0.2	0.2	0.2	0.2
	23	O157-25	0.2	0.2	0.2	0.2	0.2
	24	O157-25	0.2	0.2	0.2	0.2	0.2
	25	O157-25	0.2	0.2	0.2	0.2	0.2
	26	O157-25	0.2	0.2	0.2	0.2	0.2
	27	O157-25	0.2	0.2	0.2	0.2	0.2
	28	O157-25	0.2	0.2	0.2	0.2	0.2
	29	O157-25	0.2	0.2	0.2	0.2	0.2
	30	O157-25	0.2	0.2	0.2	0.2	0.2
	31	O157-25	0.2	0.2	0.2	0.2	0.2
	32	O157-25	0.2	0.2	0.2	0.2	0.2
	33	O157-25	0.2	0.2	0.2	0.2	0.2
	34	O157-25	0.2	0.2	0.2	0.2	0.2
	35	O157-25	0.2	0.2	0.2	0.2	0.2
	36	O157-25	0.2	0.2	0.2	0.2	0.2
	37	O157-25	0.2	0.2	0.2	0.2	0.2
	38	O157-25	0.2	0.2	0.2	0.2	0.2
	39	O157-25	0.2	0.2	0.2	0.2	0.2
	40	O157-25	0.2	0.2	0.2	0.2	0.2
	0	O157-34	0.026087	0.026087	0.026087	0.026087	0.895652
	1	O157-34	0.2	0.2	0.2	0.2	0.2
	2	O157-34	0.2	0.2	0.2	0.2	0.2
	3	O157-34	0.2	0.2	0.2	0.2	0.2
	4	O157-34	0.2	0.2	0.2	0.2	0.2
	5	O157-34	0.00582524	0.00582524	0.00582524	0.00582524	0.976699
	6	O157-34	0.2	0.2	0.2	0.2	0.2
	7	O157-34	0.026087	0.026087	0.026087	0.026087	0.895652
	8	O157-34	0.026087	0.026087	0.026087	0.026087	0.895652
	9	O157-34	0.00044177	0.00044177	0.335578	0.427486	0.236053
	10	O157-34	0.00358985	0.00358985	0.746317	0.123251	0.123251
	11	O157-34	0.367434	0.370949	0.00191895	0.00191895	0.257779
	12	O157-34	0.527621	0.42628	0.023098	0.000650963	0.0223497
	13	O157-34	0.0062954	0.974818	0.0062954	0.0062954	0.0062954
	14	O157-34	0.2	0.2	0.2	0.2	0.2
	15	O157-34	0.2	0.2	0.2	0.2	0.2
	16	O157-34	0.2	0.2	0.2	0.2	0.2
	17	O157-34	0.2	0.2	0.2	0.2	0.2
	18	O157-34	0.2	0.2	0.2	0.2	0.2
	19	O157-34	0.2	0.2	0.2	0.2	0.2
	20	O157-34	0.2	0.2	0.2	0.2	0.2
	21	O157-34	0.2	0.2	0.2	0.2	0.2
	22	O157-34	0.2	0.2	0.2	0.2	0.2
	23	O157-34	0.2	0.2	0.2	0.2	0.2
	24	O157-34	0.2	0.2	0.2	0.2	0.2
	25	O157-34	0.2	0.2	0.2	0.2	0.2
	26	O157-34	0.2	0.2	0.2	0.2	0.2
	27	O157-34	0.2	0.2	0.2	0.2	0.2
	28	O157-34	0.2	0.2	0.2	0.2	0.2
	29	O157-34	0.2	0.2	0.2	0.2	0.2
	30	O157-34	0.2	0.2	0.2	0.2	0.2
	31	O157-34	0.2	0.2	0.2	0.2	0.2
	32	O157-34	0.2	0.2	0.2	0.2	0.2
	33	O157-34	0.2	0.2	0.2	0.2	0.2
	34	O157-34	0.2	0.2	0.2	0.2	0.2
	35	O157-34	0.2	0.2	0.2	0.2	0.2
	36	O157-34	0.2	0.2	0.2	0.2	0.2
	37	O157-34	0.2	0.2	0.2	0.2	0.2
	38	O157-34	0.2	0.2	0.2	0.2	0.2
	39	O157-34	0.2	0.2	0.2	0.2	0.2
	40	O157-34	0.2	0.2	0.2	0.2	0.2
	0	O157-36	0.2	0.2	0.2	0.2	0.2
	1	O157-36	0.2	0.2	0.2	0.2	0.2
	2	O157-36	0.2	0.2	0.2	0.2	0.2
	3	O157-36	0.994045	0.00148883	0.00148883	0.00148883	0.00148883
	4	O157-36	0.00171479	0.00171479	0.593023	0.116034	0.287514
	5	O157-36	0.236739	0.0970726	0.0872851	0.0844576	0.494446
	6	O157-36	0.0302031	0.502376	0.30052	0.00062122	0.16628
	7	O157-36	0.00354707	0.276398	0.00354707	0.00354707	0.71296
	8	O157-36	0.0031605	0.246276	0.112143	0.21386	0.42456
	9	O157-36	0.125489	0.00130394	0.00130394	0.827134	0.0447687
	10	O157-36	0.318565	0.00655226	0.00655226	0.661778	0.00655226
	11	O157-36	0.00931976	0.00931976	0.652062	0.319979	0.00931976
	12	O157-36	0.316183	0.00650328	0.230754	0.440056	0.00650328
	13	O157-36	0.2	0.2	0.2	0.2	0.2
	14	O157-36	0.2	0.2	0.2	0.2	0.2
	15	O157-36	0.2	0.2	0.2	0.2	0.2
	16	O157-36	0.2	0.2	0.2	0.2	0.2
	17	O157-36	0.2	0.2	0.2	0.2	0.2
	18	O157-36	0.2	0.2	0.2	0.2	0.2
	19	O157-36	0.2	0.2	0.2	0.2	0.2
	20	O157-36	0.2	0.2	0.2	0.2	0.2
	21	O157-36	0.2	0.2	0.2	0.2	0.2
	22	O157-36	0.2	0.2	0.2	0.2	0.2
	23	O157-36	0.2	0.2	0.2	0.2	0.2
	24	O157-36	0.2	0.2	0.2	0.2	0.2
	25	O157-36	0.2	0.2	0.2	0.2	0.2
	26	O157-36	0.2	0.2	0.2	0.2	0.2
	27	O157-36	0.2	0.2	0.2	0.2	0.2
	28	O157-36	0.2	0.2	0.2	0.2	0.2
	29	O157-36	0.2	0.2	0.2	0.2	0.2
	30	O157-36	0.2	0.2	0.2	0.2	0.2
	31	O157-36	0.2	0.2	0.2	0.2	0.2
	32	O157-36	0.2	0.2	0.2	0.2	0.2
	33	O157-36	0.2	0.2	0.2	0.2	0.2
	34	O157-36	0.2	0.2	0.2	0.2	0.2
	35	O157-36	0.2	0.2	0.2	0.2	0.2
	36	O157-36	0.2	0.2	0.2	0.2	0.2
	37	O157-36	0.2	0.2	0.2	0.2	0.2
	38	O157-36	0.2	0.2	0.2	0.2	0.2
	39	O157-36	0.2	0.2	0.2	0.2	0.2
	40	O157-36	0.2	0.2	0.2	0.2	0.2
	0	O157-37	0.2	0.2	0.2	0.2	0.2
	1	O157-37	0.2	0.2	0.2	0.2	0.2
	2	O157-37	0.533803	0.43326	0.0109793	0.0109793	0.0109793
	3	O157-37	0.026087	0.026087	0.026087	0.895652	0.026087
	4	O157-37	0.00931976	0.00931976	0.652062	0.00931976	0.319979
	5	O157-37	0.0984785	0.00102328	0.318593	0.546773	0.0351326
	6	O157-37	0.341962	0.0925033	0.185994	0.199727	0.179814
	7	O157-37	0.238665	0.423313	0.0698395	0.000998199	0.267185
	8	O157-37	0.0635619	0.403567	0.181631	0.0448855	0.306355
	9	O157-37	0.00574827	0.00574827	0.40218	0.197357	0.388966
	10	O157-37	0.00898653	0.354622	0.318867	0.308538	0.00898653
	11	O157-37	0.2	0.2	0.2	0.2	0.2
	12	O157-37	0.2	0.2	0.2	0.2	0.2
	13	O157-37	0.0130217	0.513856	0.0130217	0.0130217	0.447078
	14	O157-37	0.2	0.2	0.2	0.2	0.2
	15	O157-37	0.2	0.2	0.2	0.2	0.2
	16	O157-37	0.026087	0.026087	0.026087	0.026087	0.895652
	17	O157-37	0.2	0.2	0.2	0.2	0.2
	18	O157-37	0.2	0.2	0.2	0.2	0.2
	19	O157-37	0.2	0.2	0.2	0.2	0.2
	20	O157-37	0.2	0.2	0.2	0.2	0.2
	21	O157-37	0.2	0.2	0.2	0.2	0.2
	22	O157-37	0.2	0.2	0.2	0.2	0.2
	23	O157-37	0.2	0.2	0.2	0.2	0.2
	24	O157-37	0.2	0.2	0.2	0.2	0.2
	25	O157-37	0.2	0.2	0.2	0.2	0.2
	26	O157-37	0.2	0.2	0.2	0.2	0.2
	27	O157-37	0.2	0.2	0.2	0.2	0.2
	28	O157-37	0.2	0.2	0.2	0.2	0.2
	29	O157-37	0.2	0.2	0.2	0.2	0.2
	30	O157-37	0.2	0.2	0.2	0.2	0.2
	31	O157-37	0.2	0.2	0.2	0.2	0.2
	32	O157-37	0.2	0.2	0.2	0.2	0.2
	33	O157-37	0.2	0.2	0.2	0.2	0.2
	34	O157-37	0.2	0.2	0.2	0.2	0.2
	35	O157-37	0.2	0.2	0.2	0.2	0.2
	36	O157-37	0.2	0.2	0.2	0.2	0.2
	37	O157-37	0.2	0.2	0.2	0.2	0.2
	38	O157-37	0.2	0.2	0.2	0.2	0.2
	39	O157-37	0.2	0.2	0.2	0.2	0.2
	40	O157-37	0.2	0.2	0.2	0.2	0.2
