# Supplementary material for: Another advantage of multi-locus variable-number tandem repeat analysis that can putatively subdivide enterohemorrhagic Escherichia coli O157 strains into clades by maximum a posteriori estimation
Source: PLoS One. 2023 Mar 30;18(3):e0283684. doi: 10.1371/journal.pone.0283684 (PMC10062581; doi:10.1371/journal.pone.0283684)
Supplement: S5 Table — (XLSX) [file pone.0283684.s006.xlsx]

## Sheet: S5 Table
	S5 Table. Differences in the analyzed loci and used primers between the multilocus variable-number tandem repeat analysis (MLVA) performed by Japanese public institutes and the method recommended by CDC's PulseNet.
	Locus	Direction	Japanese public institutesa			CDC's PulseNet b
			Sequence (5'–3')	Reaction cocktail c		Sequence (5'–3')	Reaction cocktail c
	O157-3	Forward	GGCGGTAAGGACAACGGGGTGTTTGAATTG	1		The same primers as Izumiya et al. (2010)	1
		Reverse	GAACAACCTAAAACCCGCCTCGCCATCG	1		The same primers as Izumiya et al. (2010)	1
	O157-9	Forward	GCGCTGGTTTAGCCATCGCCTTCTTCC	1		The same primers as Izumiya et al. (2010)	1
		Reverse	GTGTCAGGTGAGCTACAGCCCGCTTACGCTC	1		The same primers as Izumiya et al. (2010)	1
	O157-25	Forward	GCCGGAGGAGGGTGATGAGCGGTTATATTTAGTG	1		The same primers as Izumiya et al. (2010)	1
		Reverse	GCGCTGAAAAGACATTCTCTGTTTGGTTTACAC	1		The same primers as Izumiya et al. (2010)	1
	O157-34	Forward	TGTTACCAACGCGAAGCTAACAAG	1		GACAAGGTTCTGGCGTGTTACCAACGG	1
		Reverse	AGGCATTAATAGCAGATGTTC	1		GTTACAACTCACCTGCGAATTTTTTAAGTCCC	1
	EH157-12	Forward	ACAGTACCCATGCCAGCAA	1		N/A d	N/A d
		Reverse	GAAAGCTGGGTGAAAACACCGATGC	1		N/A d	N/A d
	EH111-11	Forward	GTCAGTAGTTGCGGCTGTAATATTGAAGA	1		N/A d	N/A d
		Reverse	CCTTGTGCATTGAGTTCTGTACATAG	1		N/A d	N/A d
	EH111-8	Forward	CCGGACGAGAGGGAGTAAATGAA	1		N/A d	N/A d
		Reverse	CATAAATTATGCTTAATGGAATTAGTAACGCTG	1		N/A d	N/A d
	EHC-1	Forward	GTGCGTAACCTGCTGGCACA	1		N/A d	N/A d
		Reverse	CGCGGCTGCCGGAGTATC	1		N/A d	N/A d
	EHC-2	Forward	CCAGTTCGGCAGTGAGCTG	1		N/A d	N/A d
		Reverse	ACGCTGGTCCGGGAGATTAT	1		N/A d	N/A d
	EHC-5	Forward	ATACTACAGACGTCTGCTGATGA	1		N/A d	N/A d
		Reverse	CCGCTTTGTTACCGGTCTTTTTC	1		N/A d	N/A d
	O157-10	Forward	N/A d	N/A d		TTCATTTCTACAGTCTCAGTATTTTCCTTTA	3
		Reverse	N/A d	N/A d		GATGCCGGATGAAAATGATAAGTT	3
	O157-17	Forward	GCAGTTGCTCGGTTTTAACATTGCAGTGATGA	2		The same primers as Izumiya et al. (2010)	2
		Reverse	AGAAATGGTTTACATGAGTTTGACGATGGCGATC	2		The same primers as Izumiya et al. (2010)	2
	O157-19	Forward	GCAGTGATCATTATTAGCACCGCTTTCTGGATGTTC	2		The same primers as Izumiya et al. (2010)	2
		Reverse	CGGGCAGGGAATAAGGCCACCTGTTAAGC	2		The same primers as Izumiya et al. (2010)	2
	O157-37	Forward	AATCAGAGCGGCAGGAAAAAGAAGA	2		GCCGCCCCTTACATTACGCGGACATTC	2
		Reverse	GGGCTTCTGTCTTTTCAGACCTG	2		GCAGGAGAACAACAAAACAGACAGTAATCAGAGCAGC	2
	O157-36	Forward	GGCGTCCTTCATCGGCCTGTCCGTTAAAC	2		The same primers as Izumiya et al. (2010)	2
		Reverse	GCCGCTGAAAGCCCACACCATGC	2		The same primers as Izumiya et al. (2010)	2
	EH26-7	Forward	CCCCTATCAAAACTGATACCCGATAAG	2		N/A d	N/A d
		Reverse	CGCCGGAAGGCAAAAGATCAT	2		N/A d	N/A d
	EH111-14	Forward	ATGAAATTATCGCAGCATACAATCG	2		N/A d	N/A d
		Reverse	GGGTTTCCATTTTCTTTACCTTCAGG	2		N/A d	N/A d
	EHC-6	Forward	ATGGAGAACCGTCTGAGTGC	2		N/A d	N/A d
		Reverse	TCAGAAATCATCTCCC	2		N/A d	N/A d
	a Modification of MLVA developed by Izumiya et al. [3, 20].
	b MLVA developed by Hyytiä-Trees et al. [2].
	c Reaction cocktail for multiplex PCR. Multiplex PCR was performed using different tubes for reaction cocktails 1–3.
	d Not analyzed.
